# Supplementary material for: Genome-wide identification, phylogeny and expression analysis of Hsf gene family in Verbena bonariensis under low-temperature stress
Source: BMC Genomics. 2024 Jul 29;25:729. doi: 10.1186/s12864-024-10612-8 (PMC11285383; doi:10.1186/s12864-024-10612-8)
Supplement: Supplementary file 1 — Supplementary Material 1 [file 12864_2024_10612_MOESM1_ESM.xls]

## Sheet: Sheet1
Table 1 Sequence characteristics of Hsf gene family in Verbena bonariensis
Gene	Gene ID	Number of amino acids	Number of amino acids	Theoretical pI	Instability Index	Aliphatic index	GRAVY	Hsf Domain Position	Number of Transmembrane Domains
VbHsf1	VbChr01.00831.1	391	45046.2	4.96	55.76	71.05	-0.77	41-134	0
VbHsf2	VbChr01.02366.1	474	52487.9	5.41	47.92	74.64	-0.576	16-109	0
VbHsf3	VbChr01.03173.1	374	42643.3	5.63	54.24	71.93	-0.739	14-106	0
VbHsf4	VbChr01.03674.1	409	46496.4	4.67	58.69	66.5	-0.886	40-130	0
VbHsf5	VbChr01.03705.1	202	23227.5	9.47	58.85	64.21	-0.81	18-124	0
VbHsf6	VbChr05.15730.1	110	12410.9	6.9	48.56	52.18	-0.642	46-108	0
VbHsf7	VbChr05.17601.1	195	23021.4	9.71	65.63	65.59	-0.789	11-112	0
VbHsf8	VbChr05.17739.1	257	29784.3	5.21	31.91	65.29	-0.968	33-96	0
VbHsf9	VbChr05.18839.1	451	49962.1	4.98	60.27	70.69	-0.581	37-126	0
VbHsf10	VbChr09.32201.1	352	39453.3	7.68	48.32	61.73	-0.63	22-114	0
VbHsf11	VbChr09.32670.1	372	42571.7	5.68	53.67	71.77	-0.809	81-174	0
VbHsf12	VbChr09.32671.1	372	42571.7	5.68	53.67	71.77	-0.809	81-174	0
VbHsf13	VbChr09.32828.1	217	24302.5	8.94	38.93	69.77	-0.661	2-84	0
VbHsf14	VbChr09.33810.1	206	22617.2	4.17	48.41	63.93	-0.183	126-184	0
VbHsf15	VbChr09.34361.1	187	20359.8	6.83	44.81	76.2	-0.29	24-116	0
VbHsf16	VbChr13.47540.1	381	42571.8	7.71	50.99	69.61	-0.546	22-114	0
VbHsf17	VbChr13.48460.1	364	42305.3	4.65	47.51	69.31	-0.846	14-103	0
VbHsf18	VbChr13.48655.1	340	38225.9	7.78	51.58	64.47	-0.651	21-110	0
VbHsf19	VbChr17.59409.1	174	19739.4	4.71	29.6	78.33	-0.238	73-157	1
VbHsf20	VbChr17.59790.1	327	36679.6	5.04	46.68	59.91	-0.732	11-103	0
VbHsf21	VbChr17.60044.1	130	14398.2	4.85	45.8	74.92	-0.119	59-121	0
VbHsf22	VbChr17.60652.1	282	30681.3	6.84	39.54	61.6	-0.669	7-99	0
VbHsf23	VbChr21.73103.1	238	27542.5	9.18	59.08	78.19	-0.696	32-121	0
VbHsf24	VbChr25.83266.1	354	40896.6	5.24	49.4	74.8	-0.74	51-141	0
VbHsf25	VbChr25.84219.1	397	44917.7	5.42	59.94	68.79	-0.869	10-103	0
