# Supplementary material for: Genome-wide identification, phylogeny and expression analysis of Hsf gene family in Verbena bonariensis under low-temperature stress
Source: BMC Genomics. 2024 Jul 29;25:729. doi: 10.1186/s12864-024-10612-8 (PMC11285383; doi:10.1186/s12864-024-10612-8)
Supplement: Supplementary file 2 — Supplementary Material 2 [file 12864_2024_10612_MOESM2_ESM.xls]

## Sheet: Sheet1
Table 2 Secondary structure and subcellular location of Hsf gene family proteins in Verbena bonariensis
Protein	Alpha helix (aa)(%)	Extended strand (aa)(%)	Beta bridge (aa)(%)	Random coil (aa)(%)	Subcellular Location
VbHsf1	182(46.55)	31(7.93)	20(5.12)	158(40.41)	Nucleus
VbHsf2	152(32.07)	40(8.44)	21(4.43)	261(55.06)	Nucleus
VbHsf3	155(41.44)	27(7.22)	16(4.28)	176(47.06)	Nucleus
VbHsf4	143(34.96)	63(15.40)	30(7.33)	173(42.30)	Nucleus
VbHsf5	92(45.54)	11(5.45)	13(6.44)	86(42.57)	Nucleus
VbHsf6	25(22.73)	16(14.55)	8(7.27)	61(55.45)	Nucleus
VbHsf7	100(51.28)	12(6.15)	10(5.13)	73(37.44)	Nucleus
VbHsf8	154(59.92)	19(7.39)	15(5.84)	69(26.85)	Nucleus
VbHsf9	169(37.47)	38(8.43)	19(4.21)	225(49.89)	Nucleus
VbHsf10	75(21.31)	56(15.91)	15(4.26)	206(58.52)	Nucleus
VbHsf11	173(46.51)	32(8.60)	15(4.03)	152(40.86)	Nucleus
VbHsf12	173(46.51)	32(8.60)	15(4.03)	152(40.86)	Nucleus
VbHsf13	84(38.71)	19(8.76)	11(5.07)	103(47.47)	Nucleus
VbHsf14	33(16.02)	39(18.93)	9(4.37)	125(60.68)	Nucleus
VbHsf15	70(37.43)	25(13.37)	16(8.56)	76(40.64)	Nucleus
VbHsf16	85(22.31)	61(16.01)	23(6.04)	212(55.64)	Nucleus
VbHsf17	159(43.68)	20(5.49)	13(3.57)	172(47.25)	Nucleus
VbHsf18	112(32.94)	36(10.59)	15(4.41)	177(52.06)	Nucleus
VbHsf19	42(24.14)	39(22.41)	18(10.34)	75(43.10)	Nucleus
VbHsf20	106(32.42)	27(8.26)	16(4.89)	178(54.43)	Nucleus
VbHsf21	16(12.31)	30(23.08)	8(6.15)	76(58.46)	Nucleus
VbHsf22	91(32.27)	33(11.70)	12(4.26)	146(51.77)	Nucleus
VbHsf23	115(48.32)	31(13.03)	12(5.04)	80(33.61)	Nucleus
VbHsf24	185(52.26)	24(6.78)	15(4.24)	130(36.72)	Nucleus
VbHsf25	153(38.54)	30(7.56)	12(3.02)	202(50.88)	Nucleus
