# Supplementary material for: Genome-wide identification, phylogeny and expression analysis of Hsf gene family in Verbena bonariensis under low-temperature stress
Source: BMC Genomics. 2024 Jul 29;25:729. doi: 10.1186/s12864-024-10612-8 (PMC11285383; doi:10.1186/s12864-024-10612-8)
Supplement: Supplementary file 3 — Supplementary Material 3 [file 12864_2024_10612_MOESM3_ESM.xls]

## Sheet: Sheet1
Table 3 Functional domains of VbHsf
Gene	Subgroup	DBD	HR-A/B	NLS	NES	AHA
VbHsf1	A6	(43-133)	(168-221)	(129-138)KNIKRRKNTT	(172-186)LRRDKQVLMVELVKL
VbHsf2	A1	(17-108)	(144-197)	(222-231)GNKKRRLPNQ	(395-409)ADDDVDMLLDDIHKL	(414-423)DVFWEQFLDS
VbHsf3	A4	(14-105)	(132-185)	(199-207)SHNKKRRLL	(235-249)LDMENVEKLDSSLKF	(349-358)DVFWQQFLTD
VbHsf4	A9	(37-129)	(159-226)	(138-147)VTRKRRLQTE	(179-193)SDVEKIEKNTQRLIM
VbHsf5	A3	(18-123)	(144-188)		(165-179)TELKMQIAHFKNLEI
VbHsf6	A7	(47-118)			(43-57)HDMGPPPFLTKTFDM
VbHsf7	A3	(8-111)	(134-183)	(2-31)IRKPKCPAPFLSKTYDLLEAEEEERRRSHS	(160-174)RELEMQIQHFKTLEI
VbHsf8	A9	(30-95)	(145-199)	(171-180)GDNSKRPRMD	(219-233)AIMELDEMMESRIEM
VbHsf9	A1	(34-125)	(162-215)	(238-247)GNKKRRLKDE	(270-284)MNEAAQTMLEQIMKL	(309-408)DPFWEKFLQS
VbHsf11	A9	(82-173)	(203-256)	(167-181)LLKHIKRRKRHSSQF	(63-77)GDVLAELLPKPIEGL
VbHsf12	A9	(82-173)	(203-256)	(167-181)LLKHIKRRKRHSSQF	(63-77)GDVLAELLPKPIEGL
VbHsf14	A3	(123-184)			(101-115)GAAAAESVLGVPLPL
VbHsf17	A8	(13-102)	(140-193)		(268-282)MRDLLVDIDFLLGPM
VbHsf19	A9	(74-135)			(147-161)TSFGIGLLEFLFGIL
VbHsf21	A3	(59-121)
VbHsf24	A6	(51-143)	(174-227)		(178-192)LRRDKHVLMMELVKL
VbHsf25	A4	(11-102)	(129-182)	(196-210)LESQNKKRRLLALDY	(231-245)LNSDVIEKLDSSLSI	(358-367)DVFWQQFLTE
VbHsf10	B4	(22-113)	(155-214)		(300-314)NGGEHAKTKLFGVPL
VbHsf13	B3	(1-83)	(109-153)	(195-215)GEREKKRKRCEEREKKRKRCE
VbHsf15	B2	(24-115)	(137-183)		(162-176)TCNAIYNIRPYFRSL
VbHsf16	B4	(22-113)	(154-217)		(328-342)ANSEICRTKLFGVSL
