# Supplementary material for: Genome-wide identification, phylogeny and expression analysis of Hsf gene family in Verbena bonariensis under low-temperature stress
Source: BMC Genomics. 2024 Jul 29;25:729. doi: 10.1186/s12864-024-10612-8 (PMC11285383; doi:10.1186/s12864-024-10612-8)
Supplement: Supplementary file 4 — Supplementary Material 4 [file 12864_2024_10612_MOESM4_ESM.xls]

## Sheet: Sheet1
Table 4 Ka and Ks values of highlight homologous gene pairs of Hsf gene family in Verbena bonariensis
Gene ID		Ka	Ks	Ka/Ks
VbHsf1	VbHsf24	0.265	0.947	0.28
VbHsf10	VbHsf16	0.108	1.152	0.094
VbHsf14	VbHsf21	0.208	1.241	0.168
VbHsf13	VbHsf23	0.13	0.964	0.135
VbHsf18	VbHsf20	0.203	1.19	0.171
VbHsf3	VbHsf25	0.213	1.393	0.153
VbHsf5	VbHsf7	0.196	0.988	0.198
