# Supplementary material for: Genome-wide identification, phylogeny and expression analysis of Hsf gene family in Verbena bonariensis under low-temperature stress
Source: BMC Genomics. 2024 Jul 29;25:729. doi: 10.1186/s12864-024-10612-8 (PMC11285383; doi:10.1186/s12864-024-10612-8)
Supplement: Supplementary file 5 — Supplementary Material 5 [file 12864_2024_10612_MOESM5_ESM.hmm]

HMMER3/f [3.1b2 | February 2015]
NAME  HSF_DNA-bind
ACC   PF00447.20
DESC  HSF-type DNA-binding
LENG  98
ALPH  amino
RF    no
MM    no
CONS  yes
CS    yes
MAP   yes
DATE  Wed Oct 20 01:01:04 2021
NSEQ  357
EFFN  2.421364
CKSUM 1423618914
GA    22 22;
TC    22 22;
NC    21.9 21.9;
BM    hmmbuild HMM.ann SEED.ann
SM    hmmsearch -Z 61295632 -E 1000 --cpu 4 HMM pfamseq
STATS LOCAL MSV       -9.5920  0.71804
STATS LOCAL VITERBI  -10.7141  0.71804
STATS LOCAL FORWARD   -3.6665  0.71804
HMM          A        C        D        E        F        G        H        I        K        L        M        N        P        Q        R        S        T        V        W        Y   
            m->m     m->i     m->d     i->m     i->i     d->m     d->d
  COMPO   2.74480  4.59138  3.02407  2.65423  2.76568  3.13054  3.47343  2.96699  2.50093  2.51492  3.70694  2.96377  3.50043  2.94283  2.83527  2.61219  2.90589  2.82163  4.23791  3.35613
          2.68618  4.42225  2.77519  2.73123  3.46354  2.40513  3.72494  3.29354  2.67741  2.69355  4.24690  2.90347  2.73739  3.18146  2.89801  2.37887  2.77519  2.98518  4.58477  3.61503
          0.01276  4.76339  5.48574  0.61958  0.77255  0.00000        *
      1   4.62263  5.77004  5.49792  5.43056  0.23773  4.94714  4.60016  4.15500  5.34849  3.33976  4.77534  5.15449  5.43028  5.29027  5.24976  4.79276  4.94507  4.19557  4.71108  3.02055      1 F - - H
          2.68618  4.42225  2.77519  2.73123  3.46354  2.40513  3.72494  3.29354  2.67741  2.69355  4.24690  2.90347  2.73739  3.18146  2.89801  2.37887  2.77519  2.98518  4.58477  3.61503
          0.01276  4.76339  5.48574  0.61958  0.77255  0.48576  0.95510
      2   2.82445  4.27569  4.56208  3.96695  3.35777  4.01084  4.24018  1.77200  3.80650  1.58927  3.35816  4.08083  2.47420  3.98825  3.91015  3.30445  3.05954  1.97759  4.90938  3.51138      2 l - - H
          2.68618  4.42225  2.77519  2.73123  3.46354  2.40513  3.72494  3.29354  2.67741  2.69355  4.24690  2.90347  2.73739  3.18146  2.89801  2.37887  2.77519  2.98518  4.58477  3.61503
          0.01276  4.76339  5.48574  0.61958  0.77255  0.48576  0.95510
      3   2.58679  3.93627  3.02961  2.31753  4.35917  3.56098  2.68334  3.36179  2.26409  3.00802  3.71808  2.90224  3.77975  2.64143  2.67946  2.37956  2.67928  3.32522  5.52883  4.02647      3 k - - H
          2.68618  4.42225  2.77519  2.73123  3.46354  2.40513  3.72494  3.29354  2.67741  2.69355  4.24690  2.90347  2.73739  3.18146  2.89801  2.37887  2.77519  2.98518  4.58477  3.61503
          0.01276  4.76339  5.48574  0.61958  0.77255  0.48576  0.95510
      4   2.86763  5.30467  3.07631  2.57432  4.60848  3.48984  3.27506  3.94124  1.16072  3.57441  4.35299  2.92293  4.02021  2.60670  2.73301  2.77984  3.03172  3.61079  5.72260  4.35199      4 k - - H
          2.68618  4.42225  2.77519  2.73123  3.46354  2.40513  3.72494  3.29354  2.67741  2.69355  4.24690  2.90347  2.73739  3.18146  2.89801  2.37887  2.77519  2.98518  4.58477  3.61503
          0.01276  4.76339  5.48574  0.61958  0.77255  0.48576  0.95510
      5   3.40295  4.77780  5.03528  4.46032  3.44812  4.60126  4.95432  2.50750  4.31628  0.74276  3.11351  4.65656  4.87741  4.45793  4.43559  3.93128  2.21412  2.42312  5.39105  4.29301      5 l - - H
          2.68618  4.42225  2.77519  2.73123  3.46354  2.40513  3.72494  3.29354  2.67741  2.69355  4.24690  2.90347  2.73739  3.18146  2.89801  2.37887  2.77519  2.98518  4.58477  3.61503
          0.01276  4.76339  5.48574  0.61958  0.77255  0.48576  0.95510
      6   3.13473  4.56337  4.60741  4.00064  1.92760  4.17195  2.90371  2.98309  3.71782  2.69237  3.46519  4.13876  4.55760  4.07760  3.94249  3.41513  3.36592  2.82612  2.45638  1.37451      6 y - - H
          2.68618  4.42225  2.77519  2.73123  3.46354  2.40513  3.72494  3.29354  2.67741  2.69355  4.24690  2.90347  2.73739  3.18146  2.89801  2.37887  2.77519  2.98518  4.58477  3.61503
          0.01276  4.76339  5.48574  0.61958  0.77255  0.48576  0.95510
      7   2.51254  5.10077  2.35879  2.17850  3.72443  3.50877  3.09673  3.94977  2.19675  3.50798  4.12783  2.78813  3.95359  2.67559  2.54602  2.44059  2.67700  3.60213  5.71575  4.20466      7 e - - H
          2.68618  4.42225  2.77519  2.73123  3.46354  2.40513  3.72494  3.29354  2.67741  2.69355  4.24690  2.90347  2.73739  3.18146  2.89801  2.37887  2.77519  2.98518  4.58477  3.61503
          0.01276  4.76339  5.48574  0.61958  0.77255  0.48576  0.95510
      8   2.85378  4.29615  4.92053  4.13846  3.17997  4.22901  4.56916  1.68269  4.13476  1.66223  1.71747  4.36389  4.56069  4.26290  4.17167  3.54624  3.25944  2.12712  5.03831  3.80423      8 l - - H
          2.68619  4.42216  2.77521  2.73121  3.46355  2.40514  3.72496  3.29346  2.67742  2.69353  4.24668  2.90348  2.73741  3.18148  2.89802  2.37885  2.77521  2.98520  4.58478  3.61504
          0.03654  3.45034  5.48574  0.66549  0.72159  0.48576  0.95510
      9   2.61808  4.19035  4.68017  4.08663  3.39505  4.01294  4.42005  2.20188  3.92010  1.35107  3.33440  3.89633  4.43411  4.09489  4.00563  3.36002  2.89590  1.55784  4.97261  3.78965     12 l - - H
          2.68627  4.42231  2.77471  2.73125  3.46376  2.40525  3.72499  3.29368  2.67749  2.69363  4.24710  2.90320  2.73716  3.18162  2.89810  2.37867  2.77525  2.98543  4.58501  3.61504
          0.20278  1.82229  3.82194  1.43976  0.27048  0.48576  0.95510
     10   2.66111  4.57952  2.46427  1.75399  4.48778  3.23116  3.47455  4.10008  2.46384  3.54346  4.28711  2.35609  3.94781  2.63917  2.91799  2.29593  2.98877  3.62681  5.71377  4.18778     18 e - - C
          2.68632  4.42154  2.77524  2.73125  3.46349  2.40520  3.72480  3.29341  2.67741  2.69339  4.24687  2.90324  2.73742  3.18131  2.89812  2.37900  2.77524  2.98513  4.58491  3.61517
          0.25169  2.56824  1.92523  1.52794  0.24460  0.46229  0.99382
     11   2.76530  5.26604  1.71934  2.28495  4.59961  3.48961  3.57853  4.03003  2.45585  3.56639  4.27016  2.36204  3.66025  2.59136  2.94505  2.44216  2.92053  3.46492  5.70362  4.29249     29 d - - T
          2.68618  4.42225  2.77519  2.73123  3.46354  2.40513  3.72494  3.29354  2.67741  2.69355  4.24690  2.90347  2.73739  3.18146  2.89801  2.37887  2.77519  2.98518  4.58477  3.61503
          0.32078  4.61360  1.32992  0.61958  0.77255  0.71232  0.67433
     12   2.63889  5.03568  2.74794  2.10894  4.38174  3.37129  3.58774  3.64880  2.32415  3.32094  4.12910  2.83096  2.25353  2.64226  2.86220  2.50230  2.83497  3.42906  5.53263  4.09235     30 e - - G
          2.68611  4.42190  2.77535  2.73134  3.46371  2.40503  3.72512  3.29366  2.67734  2.69357  4.24707  2.90357  2.73715  3.18127  2.89785  2.37890  2.77532  2.98536  4.58494  3.61473
          0.15248  2.27200  3.26184  1.78748  0.18318  1.03412  0.43934
     13   2.41503  4.99748  2.58420  2.17859  4.39776  3.12207  3.61196  3.78215  2.32087  3.19612  4.08246  2.52020  3.82313  2.54154  2.83242  2.35964  2.83940  3.21700  5.53355  4.11991     47 e - - G
          2.68618  4.42225  2.77519  2.73123  3.46354  2.40513  3.72494  3.29354  2.67741  2.69355  4.24690  2.90347  2.73739  3.18146  2.89801  2.37887  2.77519  2.98518  4.58477  3.61503
          0.02012  4.31195  5.03430  0.61958  0.77255  1.00593  0.45524
     14   2.60035  4.39654  3.28699  2.58389  3.23744  3.54637  3.68560  2.87479  2.71178  2.20034  3.50893  2.97324  3.96486  3.05383  3.13982  2.68732  2.41512  2.71703  5.03714  2.93161     48 l - - G
          2.68618  4.42225  2.77519  2.73123  3.46354  2.40513  3.72494  3.29354  2.67741  2.69355  4.24690  2.90347  2.73739  3.18146  2.89801  2.37887  2.77519  2.98518  4.58477  3.61503
          0.02074  4.34401  4.88695  0.61958  0.77255  0.54516  0.86690
     15   2.50322  4.81129  2.33882  2.31166  4.30396  3.10210  3.48951  3.99047  2.30597  3.50509  4.26147  2.64343  3.22880  2.46257  2.68047  2.36490  2.90755  3.56750  5.65580  3.99219     49 k - - T
          2.68618  4.42225  2.77519  2.73123  3.46354  2.40513  3.72494  3.29354  2.67741  2.69355  4.24690  2.90347  2.73739  3.18146  2.89801  2.37887  2.77519  2.98518  4.58477  3.61503
          0.02110  4.58819  4.53638  0.61958  0.77255  0.34431  1.23343
     16   2.51621  4.31041  2.37578  2.24773  4.62380  3.11109  2.90610  4.10716  2.32256  3.56880  4.22723  2.73662  3.50643  2.57691  2.58326  2.51890  2.80599  3.65858  5.71734  3.70792     50 e - - T
          2.68618  4.42225  2.77519  2.73123  3.46354  2.40513  3.72494  3.29354  2.67741  2.69355  4.24690  2.90347  2.73739  3.18146  2.89801  2.37887  2.77519  2.98518  4.58477  3.61503
          0.01289  4.75369  5.47604  0.61958  0.77255  0.49473  0.94092
     17   2.73699  4.06816  4.41383  3.98014  2.71526  3.76145  4.25185  1.78901  3.84312  1.70456  3.22315  3.94675  4.31533  3.99648  3.89297  2.86678  2.92191  1.99868  4.80806  3.04514     51 l - - T
          2.68627  4.42223  2.77519  2.73120  3.46362  2.40518  3.72471  3.29354  2.67744  2.69356  4.24698  2.90348  2.73754  3.18147  2.89798  2.37871  2.77523  2.98529  4.58378  3.61496
          0.18955  1.78082  5.47948  1.07005  0.42006  0.47724  0.96889
     18   3.17022  4.40173  5.44986  4.93501  3.99486  4.77081  5.48153  0.90371  4.83321  2.46742  3.75711  5.05011  5.18858  5.05724  4.96010  4.25093  3.64890  1.18844  5.91969  4.70810     60 i - - S
          2.68618  4.42225  2.77519  2.73123  3.46354  2.40513  3.72494  3.29354  2.67741  2.69355  4.24690  2.90347  2.73739  3.18146  2.89801  2.37887  2.77519  2.98518  4.58477  3.61503
          0.01405  4.76339  5.21898  0.61958  0.77255  0.48576  0.95510
     19   2.68675  3.90294  3.18027  2.61672  4.10280  3.20701  3.39397  3.59136  2.54336  3.22616  4.02273  3.07075  4.01078  2.65492  2.42768  1.94713  2.65863  3.21874  3.27579  3.53455     61 s - - E
          2.68618  4.42225  2.77519  2.73123  3.46354  2.40513  3.72494  3.29354  2.67741  2.69355  4.24690  2.90347  2.73739  3.18146  2.89801  2.37887  2.77519  2.98518  4.58477  3.61503
          0.01278  4.76212  5.48447  0.61958  0.77255  0.48401  0.95792
     20   4.01643  5.34755  5.05986  4.75580  2.41238  4.00170  4.07988  3.91926  4.50731  3.29388  4.51556  4.56679  5.13086  4.61792  4.56432  4.16247  4.28462  3.80243  0.52976  2.50663     62 W - - E
          2.68619  4.42226  2.77521  2.73124  3.46355  2.40514  3.72496  3.29355  2.67742  2.69356  4.24691  2.90348  2.73741  3.18147  2.89802  2.37888  2.77521  2.98497  4.58478  3.61499
          0.08936  3.03770  3.28247  0.38499  1.14087  0.48576  0.95510
     21   2.60549  4.89911  2.65822  2.50950  4.35279  2.90645  3.71867  3.75781  2.53685  3.15611  3.92980  2.44840  3.76003  2.87881  2.99794  1.90465  2.60593  2.93622  5.58838  4.16808     64 s - - S
          2.68618  4.42225  2.77519  2.73123  3.46354  2.40513  3.72494  3.29354  2.67741  2.69355  4.24690  2.90347  2.73739  3.18146  2.89801  2.37887  2.77519  2.98518  4.58477  3.61503
          0.01574  4.72943  4.99367  0.61958  0.77255  0.54795  0.86307
     22   2.55384  5.27541  2.45223  2.03660  4.61691  3.40796  3.60228  4.02200  2.26905  3.33308  4.28319  2.90173  2.52311  2.71068  2.59863  2.46606  2.89717  3.65551  5.71014  4.25435     65 e - - S
          2.68620  4.42227  2.77506  2.73121  3.46354  2.40514  3.72493  3.29354  2.67740  2.69356  4.24687  2.90348  2.73741  3.18148  2.89802  2.37888  2.77520  2.98518  4.58478  3.61505
          0.07190  2.73196  5.45201  0.33691  1.25168  0.44368  1.02631
     23   2.53950  4.85285  2.19690  2.20890  4.63087  3.27498  3.31924  4.09668  2.33805  3.56267  4.33021  2.31283  3.82769  2.66842  2.88718  2.45696  2.55203  3.67781  5.72313  4.14135     67 d - - S
          2.68621  4.42228  2.77515  2.73115  3.46356  2.40515  3.72493  3.29356  2.67743  2.69358  4.24693  2.90335  2.73736  3.18145  2.89804  2.37890  2.77521  2.98520  4.58480  3.61501
          0.07217  3.05994  3.78357  0.80320  0.59401  0.48576  0.95510
     24   2.78074  4.78057  2.83043  2.49468  4.37882  1.47206  3.78235  3.97000  2.32723  3.48326  4.26441  2.82797  3.97909  2.79187  2.89081  2.60636  3.02690  3.57745  5.66761  4.28362     72 g - - S
          2.68620  4.42144  2.77522  2.73125  3.46356  2.40504  3.72497  3.29356  2.67743  2.69354  4.24692  2.90349  2.73742  3.18149  2.89799  2.37889  2.77522  2.98521  4.58479  3.61505
          0.05862  3.06954  4.55701  0.65244  0.73559  0.47550  0.97174
     25   2.70027  5.13299  2.28837  2.28246  4.62076  3.29376  3.63856  3.83808  2.16541  3.24031  4.13816  2.37353  3.73305  2.65523  2.77042  2.51316  2.46878  3.63418  5.71565  4.30747     75 k - - S
          2.68633  4.42240  2.77498  2.73103  3.46369  2.40477  3.72509  3.29307  2.67739  2.69370  4.24704  2.90361  2.73737  3.18161  2.89795  2.37901  2.77534  2.98533  4.58492  3.61518
          0.04943  3.12265  5.47535  1.88426  0.16481  0.47800  0.96765
     26   2.21505  3.71650  3.35208  2.79619  3.87636  3.04111  3.77184  3.15173  2.48970  2.95941  3.60078  3.23577  4.06944  3.12937  3.15776  1.85295  2.54497  2.72568  5.28844  3.66463     89 s - - E
          2.68618  4.42225  2.77519  2.73123  3.46354  2.40513  3.72494  3.29354  2.67741  2.69355  4.24690  2.90347  2.73739  3.18146  2.89801  2.37887  2.77519  2.98518  4.58477  3.61503
          0.01279  4.76162  5.48396  0.61958  0.77255  0.48970  0.94884
     27   3.18285  4.53185  5.03759  4.44590  1.14370  4.38066  4.64495  2.12955  4.26523  1.98381  3.21917  4.49624  4.68611  4.36521  4.20480  3.70202  3.41062  1.95402  4.71148  3.82029     90 f - - E
          2.68618  4.42225  2.77519  2.73123  3.46354  2.40513  3.72494  3.29354  2.67741  2.69355  4.24690  2.90347  2.73739  3.18146  2.89801  2.37887  2.77519  2.98518  4.58477  3.61503
          0.01279  4.76162  5.48396  0.61958  0.77255  0.48331  0.95904
     28   2.48552  3.52193  4.05450  3.71021  3.17499  3.78542  3.82312  1.98794  3.53830  2.20351  3.24306  3.86306  4.28727  3.56978  3.67614  2.87090  2.96547  1.59427  4.76378  3.33810     91 v - - E
          2.68618  4.42225  2.77519  2.73123  3.46354  2.40513  3.72494  3.29354  2.67741  2.69355  4.24690  2.90347  2.73739  3.18146  2.89801  2.37887  2.77519  2.98518  4.58477  3.61503
          0.01276  4.76339  5.48574  0.61958  0.77255  0.48576  0.95510
     29   3.50021  4.48950  5.53947  5.01407  3.35555  4.96763  5.48860  1.10869  4.90255  1.93736  3.65137  5.11853  5.21139  5.06314  4.98716  4.34854  3.74579  1.13582  5.83767  4.67102     92 i - - E
          2.68618  4.42225  2.77519  2.73123  3.46354  2.40513  3.72494  3.29354  2.67741  2.69355  4.24690  2.90347  2.73739  3.18146  2.89801  2.37887  2.77519  2.98518  4.58477  3.61503
          0.13162  4.76339  2.16469  0.61958  0.77255  0.48576  0.95510
     30   2.59560  4.47566  3.26562  2.72262  3.55552  3.63772  3.25497  2.88802  2.16466  2.56191  3.60788  3.14214  3.63816  2.89263  2.72971  2.67222  2.84061  2.93293  3.29478  3.38220     93 k - - S
          2.68618  4.42225  2.77519  2.73123  3.46354  2.40513  3.72494  3.29354  2.67741  2.69355  4.24690  2.90347  2.73739  3.18146  2.89801  2.37887  2.77519  2.98518  4.58477  3.61503
          0.01617  4.64614  5.04459  0.61958  0.77255  0.45922  0.99907
     31   2.76375  5.22306  1.90165  2.36008  4.61532  3.52494  3.54996  4.09786  2.35612  3.53899  4.17072  2.28813  2.79691  2.68243  2.75084  2.63854  2.99994  3.50798  5.71079  4.22592     94 d - - -
          2.68618  4.42227  2.77519  2.73115  3.46356  2.40515  3.72497  3.29356  2.67743  2.69354  4.24692  2.90349  2.73733  3.18148  2.89803  2.37889  2.77522  2.98510  4.58479  3.61505
          0.04775  3.50134  4.10605  0.84453  0.56170  0.44169  1.02988
     32   2.61465  4.91324  3.08537  2.28121  4.10014  3.18220  3.49467  3.75238  2.39280  3.34063  3.65347  2.58218  2.45741  2.60202  2.85414  2.57759  2.74981  3.14833  5.62405  3.59053     99 e - - H
          2.68618  4.42225  2.77519  2.73123  3.46354  2.40513  3.72494  3.29354  2.67741  2.69355  4.24690  2.90347  2.73739  3.18146  2.89801  2.37887  2.77519  2.98518  4.58477  3.61503
          0.01292  4.75157  5.47392  0.61958  0.77255  0.51158  0.91515
     33   2.53770  5.28419  2.54981  1.90714  4.62635  3.43563  3.07577  3.59888  2.14719  3.57892  4.32564  2.52810  3.80606  2.61095  2.92942  2.50931  2.92145  3.43104  5.71857  4.13039    100 e - - H
          2.68613  4.42229  2.77523  2.73109  3.46358  2.40513  3.72491  3.29358  2.67744  2.69357  4.24693  2.90350  2.73731  3.18147  2.89802  2.37889  2.77520  2.98522  4.58481  3.61507
          0.14767  2.06467  4.56405  0.22196  1.61420  0.46995  0.98092
     34   2.45038  5.18781  2.87183  1.64591  4.38066  3.49262  3.64200  3.84211  2.23348  2.84780  4.20742  2.92963  3.95624  2.66942  2.68362  2.59313  2.89978  3.49157  5.51859  4.29178    102 e - - H
          2.68618  4.42225  2.77519  2.73123  3.46354  2.40513  3.72494  3.29354  2.67741  2.69355  4.24690  2.90347  2.73739  3.18146  2.89801  2.37887  2.77519  2.98518  4.58477  3.61503
          0.01284  4.75722  5.47957  0.61958  0.77255  0.49936  0.93373
     35   3.26664  4.52245  5.06745  4.48988  0.95451  4.51384  4.70902  2.61537  4.32006  1.61694  3.00464  4.58516  4.79733  4.41808  4.25778  3.79123  3.56301  2.66471  5.06759  3.79378    103 f - - H
          2.68618  4.42225  2.77519  2.73123  3.46354  2.40513  3.72494  3.29354  2.67741  2.69355  4.24690  2.90347  2.73739  3.18146  2.89801  2.37887  2.77519  2.98518  4.58477  3.61503
          0.01284  4.75722  5.47957  0.61958  0.77255  0.49936  0.93373
     36   2.06935  4.60937  3.06603  2.13925  4.30385  3.43192  3.72633  3.64083  2.47451  3.21283  3.82979  3.08622  3.90194  2.37398  2.93720  2.23323  2.57094  3.14379  5.59250  4.22533    104 a - - H
          2.68618  4.42225  2.77519  2.73123  3.46354  2.40513  3.72494  3.29354  2.67741  2.69355  4.24690  2.90347  2.73739  3.18146  2.89801  2.37887  2.77519  2.98518  4.58477  3.61503
          0.01514  4.75722  5.04536  0.61958  0.77255  0.49936  0.93373
     37   2.55714  5.12192  2.81143  2.21903  4.61778  3.49778  3.66915  4.01798  2.01292  3.48215  4.27357  2.63985  3.90278  2.67347  2.34730  2.35010  2.54817  3.23848  5.71436  4.30696    105 k - - H
          2.68618  4.42225  2.77519  2.73123  3.46354  2.40513  3.72494  3.29354  2.67741  2.69355  4.24690  2.90347  2.73739  3.18146  2.89801  2.37887  2.77519  2.98518  4.58477  3.61503
          0.08658  4.75495  2.59931  0.61958  0.77255  0.50430  0.92616
     38   2.64992  5.18544  2.75409  2.01307  4.45156  3.43265  3.49738  3.49498  1.93417  3.19544  4.17551  2.82369  3.92734  2.62524  2.75426  2.48964  2.64363  3.41837  5.67705  4.15663    106 k - - H
          2.68619  4.42226  2.77521  2.73124  3.46355  2.40511  3.72496  3.29355  2.67739  2.69350  4.24691  2.90348  2.73738  3.18147  2.89802  2.37888  2.77521  2.98515  4.58478  3.61504
          0.04150  3.75467  4.06039  0.74369  0.64504  0.40370  1.10215
     39   2.61022  3.66568  4.66355  4.05617  3.09051  3.87829  4.03724  1.93281  3.86433  2.15690  3.22494  4.04699  4.32680  4.01575  3.90989  3.24313  2.83572  1.33462  4.81796  3.46225    110 v - - T
          2.68618  4.42225  2.77519  2.73123  3.46354  2.40513  3.72494  3.29354  2.67741  2.69355  4.24690  2.90347  2.73739  3.18146  2.89801  2.37887  2.77519  2.98518  4.58477  3.61503
          0.01295  4.74929  5.47163  0.61958  0.77255  0.51646  0.90790
     40   3.21785  4.19184  5.24620  4.65651  3.33744  4.67000  5.00175  2.35211  4.49991  0.65900  2.60572  4.78262  4.91382  4.56759  4.54284  4.00388  3.53730  2.55113  5.34252  4.26202    111 L - - H
          2.68618  4.42225  2.77519  2.73123  3.46354  2.40513  3.72494  3.29354  2.67741  2.69355  4.24690  2.90347  2.73739  3.18146  2.89801  2.37887  2.77519  2.98518  4.58477  3.61503
          0.04505  4.74929  3.34123  0.61958  0.77255  0.50834  0.92003
     41   2.55287  5.04420  2.98342  2.37398  4.19272  3.00101  3.70749  3.95444  2.29237  3.43971  4.23694  2.96611  1.90248  2.64900  2.85686  2.60832  2.75356  3.50813  5.38187  4.19437    112 p - - H
          2.68618  4.42218  2.77517  2.73115  3.46362  2.40511  3.72502  3.29361  2.67740  2.69354  4.24701  2.90354  2.73732  3.18152  2.89777  2.37888  2.77525  2.98525  4.58482  3.61515
          0.14397  2.28138  3.44378  1.31388  0.31304  0.47067  0.97972
     42   2.72376  5.25982  2.96544  2.40993  4.59597  3.23794  3.59774  4.03755  1.96452  3.15839  4.16831  2.68491  3.79318  2.16741  2.24118  2.66994  2.71577  3.53746  5.69740  4.14463    122 k - - H
          2.68623  4.42147  2.77525  2.73123  3.46359  2.40503  3.72500  3.29359  2.67746  2.69360  4.24695  2.90352  2.73729  3.18151  2.89794  2.37892  2.77525  2.98523  4.58482  3.61471
          0.05716  2.97101  5.44680  1.04586  0.43292  0.47600  0.97092
     43   2.72596  4.26950  4.17699  3.59300  2.74662  3.74313  3.01736  2.39018  3.46509  2.25398  3.30880  3.48662  4.18624  3.57733  3.37850  3.15339  2.82631  2.39787  4.76501  1.78820    127 y - - H
          2.68618  4.42225  2.77519  2.73123  3.46354  2.40513  3.72494  3.29354  2.67741  2.69355  4.24690  2.90347  2.73739  3.18146  2.89801  2.37887  2.77519  2.98518  4.58477  3.61503
          0.01292  4.75157  5.47392  0.61958  0.77255  0.46995  0.98092
     44   3.17685  4.43340  4.81694  4.27938  0.85634  4.26105  4.15826  2.86070  4.10408  2.55556  3.63610  4.25930  4.60922  4.21280  4.16142  3.26810  3.40643  2.49733  3.94714  2.73435    128 f - - S
          2.68618  4.42225  2.77519  2.73123  3.46354  2.40513  3.72494  3.29354  2.67741  2.69355  4.24690  2.90347  2.73739  3.18146  2.89801  2.37887  2.77519  2.98518  4.58477  3.61503
          0.01276  4.76339  5.48574  0.61958  0.77255  0.48576  0.95510
     45   2.76733  5.31443  3.02883  2.36329  4.66299  3.25081  3.62944  4.13575  1.39295  3.61118  4.35830  2.99242  3.80729  2.66301  2.19236  2.72608  3.00464  3.67721  5.73563  4.29883    129 k - - T
          2.68618  4.42225  2.77519  2.73123  3.46354  2.40513  3.72494  3.29354  2.67741  2.69355  4.24690  2.90347  2.73739  3.18146  2.89801  2.37887  2.77519  2.98518  4.58477  3.61503
          0.01526  4.76339  5.01892  0.61958  0.77255  0.48576  0.95510
     46   2.69386  4.55445  3.38989  2.82834  3.82999  3.62272  1.59399  2.92131  2.77777  2.96488  3.69237  3.26172  4.01003  2.91100  3.22183  2.71130  2.35863  3.03152  5.18094  3.94448    130 h - - T
          2.68618  4.42225  2.77520  2.73123  3.46354  2.40513  3.72495  3.29354  2.67741  2.69355  4.24690  2.90347  2.73740  3.18143  2.89797  2.37887  2.77520  2.98519  4.58477  3.61503
          0.03012  3.93937  4.58411  0.52982  0.88846  0.48236  0.96058
     47   2.72549  4.76850  2.84346  2.50812  4.44912  2.69799  3.72548  3.84360  2.40075  3.37827  4.18149  2.33065  3.86683  2.82129  2.85671  1.92881  2.43114  3.32774  5.65659  4.26887    132 s - - -
          2.68618  4.42225  2.77519  2.73123  3.46354  2.40513  3.72494  3.29354  2.67741  2.69355  4.24690  2.90347  2.73739  3.18146  2.89801  2.37887  2.77519  2.98518  4.58477  3.61503
          0.01284  4.75733  5.47968  0.61958  0.77255  0.47750  0.96846
     48   2.74610  4.65583  3.02093  2.43954  4.47585  3.50950  3.59974  4.03756  2.22788  3.51982  4.29230  1.51634  3.67042  2.64798  2.91774  2.42923  2.98069  3.62383  5.69065  4.24679    133 n - - -
          2.68618  4.42225  2.77519  2.73123  3.46354  2.40513  3.72494  3.29354  2.67741  2.69355  4.24690  2.90347  2.73739  3.18146  2.89801  2.37887  2.77519  2.98518  4.58477  3.61503
          0.01276  4.76339  5.48574  0.61958  0.77255  0.48576  0.95510
     49   2.78325  4.18371  4.69554  4.03090  1.75711  3.89262  4.28825  2.22988  3.88447  2.16737  2.95149  3.85728  4.15787  3.96439  3.91601  3.25135  3.00725  2.01952  3.89338  2.55604    134 f - - H
          2.68618  4.42225  2.77519  2.73123  3.46354  2.40513  3.72494  3.29354  2.67741  2.69355  4.24690  2.90347  2.73739  3.18146  2.89801  2.37887  2.77519  2.98518  4.58477  3.61503
          0.01276  4.76339  5.48574  0.61958  0.77255  0.48576  0.95510
     50   2.00034  4.90436  3.05534  2.47735  4.46334  3.07236  3.41241  3.96658  2.32026  3.35783  4.21433  2.98194  3.76141  2.65019  2.88458  1.93081  2.55744  3.56970  5.65579  4.26927    135 s - - H
          2.68618  4.42225  2.77519  2.73123  3.46354  2.40513  3.72494  3.29354  2.67741  2.69355  4.24690  2.90347  2.73739  3.18146  2.89801  2.37887  2.77519  2.98518  4.58477  3.61503
          0.01276  4.76339  5.48574  0.61958  0.77255  0.48576  0.95510
     51   2.65138  4.29332  3.62205  3.08624  4.43051  3.17449  4.23474  3.84120  3.10760  3.48713  3.95131  2.97622  4.10460  3.43764  3.51302  0.86311  2.79606  3.43360  5.74677  4.47477    136 s - - H
          2.68618  4.42225  2.77519  2.73123  3.46354  2.40513  3.72494  3.29354  2.67741  2.69355  4.24690  2.90347  2.73739  3.18146  2.89801  2.37887  2.77519  2.98518  4.58477  3.61503
          0.01276  4.76339  5.48574  0.61958  0.77255  0.48576  0.95510
     52   4.19447  5.40245  5.54087  5.23180  0.49184  5.11863  4.39005  3.15556  5.01492  2.19162  3.79180  4.96034  5.36869  4.92096  4.96897  4.52987  4.43449  3.28265  4.48586  2.80726    137 F - - H
          2.68618  4.42225  2.77519  2.73123  3.46354  2.40513  3.72494  3.29354  2.67741  2.69355  4.24690  2.90347  2.73739  3.18146  2.89801  2.37887  2.77519  2.98518  4.58477  3.61503
          0.01276  4.76339  5.48574  0.61958  0.77255  0.48576  0.95510
     53   2.63438  4.21630  4.08420  3.63671  3.10553  3.89137  4.11395  2.24817  3.08662  2.22879  3.26134  3.84056  4.26137  2.96032  3.67185  3.12987  2.72766  1.46186  4.89173  3.49727    138 v - - H
          2.68618  4.42225  2.77519  2.73123  3.46354  2.40513  3.72494  3.29354  2.67741  2.69355  4.24690  2.90347  2.73739  3.18146  2.89801  2.37887  2.77519  2.98518  4.58477  3.61503
          0.01276  4.76339  5.48574  0.61958  0.77255  0.48576  0.95510
     54   3.02865  4.72912  3.59646  2.99036  4.64558  3.68488  3.87903  4.01847  2.27646  3.54930  4.15950  3.43509  4.26171  3.03033  0.84528  3.08277  3.34913  3.69721  5.69288  4.45974    139 r - - H
          2.68622  4.42229  2.77524  2.73127  3.46338  2.40517  3.72499  3.29342  2.67745  2.69359  4.24694  2.90351  2.73734  3.18136  2.89805  2.37884  2.77504  2.98522  4.58481  3.61507
          0.03203  3.59794  5.48574  1.19870  0.35894  0.48576  0.95510
     55   2.86438  5.19963  3.01262  2.47569  4.48826  3.62706  3.78573  3.92810  2.54517  3.06433  3.96639  3.02218  3.97853  1.17632  2.98381  2.76877  3.09455  3.56177  5.65968  4.29952    147 q - - H
          2.68619  4.42226  2.77521  2.73124  3.46343  2.40514  3.72496  3.29355  2.67742  2.69356  4.24691  2.90348  2.73741  3.18147  2.89802  2.37888  2.77516  2.98512  4.58451  3.61504
          0.03348  3.54813  5.48574  0.64210  0.74695  0.48576  0.95510
     56   4.06272  4.97904  5.90292  5.32062  2.89527  5.40944  5.61691  2.66236  5.18020  0.43945  2.57404  5.53631  5.41307  5.02632  5.12604  4.79875  4.25879  2.95985  5.59978  4.59847    150 L - - H
          2.68618  4.42225  2.77519  2.73123  3.46354  2.40513  3.72494  3.29354  2.67741  2.69355  4.24690  2.90347  2.73739  3.18146  2.89801  2.37887  2.77519  2.98518  4.58477  3.61503
          0.01276  4.76339  5.48574  0.61958  0.77255  0.48576  0.95510
     57   2.76310  5.26175  3.10939  2.58555  4.57630  3.63145  2.90557  4.02677  2.43639  3.54403  4.32040  1.32200  4.03271  2.86976  2.64530  2.67153  3.10402  3.60184  5.70119  4.12936    151 n - - H
          2.68618  4.42225  2.77519  2.73123  3.46354  2.40513  3.72494  3.29354  2.67741  2.69355  4.24690  2.90347  2.73739  3.18146  2.89801  2.37887  2.77519  2.98518  4.58477  3.61503
          0.01276  4.76339  5.48574  0.61958  0.77255  0.48576  0.95510
     58   2.75867  4.33267  3.99779  3.12668  3.12256  3.75545  4.00437  2.43765  2.89709  1.96452  2.07327  3.42587  4.23267  3.61598  3.50074  2.97580  2.64627  2.47981  4.88616  3.00127    152 l - - H
          2.68618  4.42225  2.77519  2.73123  3.46354  2.40513  3.72494  3.29354  2.67741  2.69355  4.24690  2.90347  2.73739  3.18146  2.89801  2.37887  2.77519  2.98518  4.58477  3.61503
          0.01519  4.76339  5.02948  0.61958  0.77255  0.48576  0.95510
     59   4.85580  5.75963  5.64365  5.58571  1.95429  5.30642  3.45896  4.46114  5.35736  3.60211  4.97125  4.81856  5.55437  4.99697  5.15229  4.71047  5.04226  4.40248  3.21611  0.41413    153 Y - - T
          2.68635  4.42152  2.77541  2.73131  3.46265  2.40540  3.72476  3.29329  2.67750  2.69323  4.24671  2.90310  2.73766  3.18154  2.89809  2.37884  2.77541  2.98501  4.58476  3.61522
          0.07550  2.68003  5.48334  2.28776  0.10702  0.48245  0.96042
     60   2.93097  5.27306  2.51479  2.49474  4.55623  1.21598  3.70907  4.00318  2.71413  3.56043  3.54421  2.94595  4.06917  3.02214  3.19921  2.80441  3.14224  3.63618  5.76275  4.38114    175 g - - T
          2.68618  4.42225  2.77519  2.73123  3.46354  2.40513  3.72494  3.29354  2.67741  2.69355  4.24690  2.90347  2.73739  3.18146  2.89801  2.37887  2.77519  2.98518  4.58477  3.61503
          0.01276  4.76339  5.48574  0.61958  0.77255  0.48576  0.95510
     61   4.23141  5.40485  5.43660  5.15242  0.43467  5.03376  4.08627  3.48700  4.92070  2.83727  4.22514  4.75999  5.31059  4.81030  4.86127  4.41411  4.19490  3.67789  3.81072  2.46546    176 F - - E
          2.68626  4.42233  2.77496  2.73116  3.46362  2.40521  3.72503  3.29308  2.67749  2.69363  4.24698  2.90355  2.73748  3.18154  2.89791  2.37883  2.77525  2.98526  4.58387  3.61511
          0.05528  3.13294  4.58658  1.42310  0.27571  0.48576  0.95510
     62   2.76191  5.23146  3.06519  2.37867  4.46108  3.57172  2.20525  3.73492  2.12261  3.38589  4.19340  2.98783  3.92162  2.66138  2.21109  2.39959  2.87131  3.36797  5.67822  4.20965    185 k - - E
          2.68618  4.42225  2.77519  2.73123  3.46354  2.40513  3.72494  3.29354  2.67741  2.69355  4.24690  2.90347  2.73739  3.18146  2.89801  2.37887  2.77519  2.98518  4.58477  3.61503
          0.01284  4.75733  5.47968  0.61958  0.77255  0.49912  0.93411
     63   3.27935  5.48823  3.73461  3.02930  4.90975  3.97013  3.85187  3.91896  0.86476  3.71925  3.73234  3.42179  4.31868  3.02325  1.90034  3.20683  3.45198  3.93140  5.78500  4.57561    186 k - - E
          2.68638  4.42217  2.77512  2.73118  3.46376  2.40518  3.72493  3.29353  2.67709  2.69372  4.24661  2.90295  2.73766  3.18164  2.89783  2.37883  2.77525  2.98518  4.58495  3.61534
          0.39281  1.51504  2.25336  1.76338  0.18809  0.49912  0.93411
     64   2.62679  4.25690  3.17129  3.15165  3.41563  3.72344  3.89549  2.28446  2.98982  2.15647  3.31981  3.52181  4.01397  3.20470  3.31263  2.85832  2.75450  1.78897  4.97108  3.58411    194 v - - -
          2.68618  4.42225  2.77519  2.73123  3.46354  2.40513  3.72494  3.29354  2.67741  2.69355  4.24690  2.90347  2.73739  3.18146  2.89801  2.37887  2.77519  2.98518  4.58477  3.61503
          0.03915  4.65100  3.54584  0.61958  0.77255  0.69021  0.69609
     65   2.61621  4.08836  2.72296  2.30948  4.31769  3.50093  3.37022  3.71327  2.15922  3.37282  4.16884  2.61917  3.27268  2.63871  2.64005  2.32124  2.72951  3.20385  5.64181  4.10022    195 k - - -
          2.68618  4.42225  2.77519  2.73123  3.46354  2.40513  3.72494  3.29354  2.67741  2.69355  4.24690  2.90347  2.73739  3.18146  2.89801  2.37887  2.77519  2.98518  4.58477  3.61503
          0.29762  4.62901  1.39573  0.61958  0.77255  0.48058  0.96345
     66   2.58902  5.11316  2.44635  2.33509  4.43506  3.05915  3.08053  3.67108  2.34221  3.12590  4.19486  2.68689  3.47467  2.63597  2.51373  2.49179  2.81872  3.31649  5.59359  4.12879    196 e - - -
          2.68618  4.42225  2.77519  2.73123  3.46354  2.40513  3.72494  3.29354  2.67741  2.69355  4.24690  2.90347  2.73739  3.18146  2.89801  2.37887  2.77519  2.98518  4.58477  3.61503
          0.05918  4.46376  3.08026  0.61958  0.77255  0.93769  0.49681
     67   2.53791  4.69754  2.67836  2.51053  3.96789  3.14410  3.46307  3.26296  2.48370  2.57679  3.87239  2.83264  3.31063  2.83040  2.94113  2.52050  2.67135  2.70563  4.86948  3.97216    197 k - - S
          2.68618  4.42225  2.77519  2.73123  3.46354  2.40513  3.72494  3.29354  2.67741  2.69355  4.24690  2.90347  2.73739  3.18146  2.89801  2.37887  2.77519  2.98518  4.58477  3.61503
          0.03814  4.42378  3.67159  0.61958  0.77255  0.98100  0.46990
     68   2.62483  4.77253  2.61812  2.34573  3.74656  3.17746  3.27915  3.81269  2.31668  3.16851  4.11392  2.58134  3.28344  2.50343  2.74402  2.41475  2.77291  3.36790  5.54797  3.97341    198 k - - S
          2.68618  4.42225  2.77519  2.73123  3.46354  2.40513  3.72494  3.29354  2.67741  2.69355  4.24690  2.90347  2.73739  3.18146  2.89801  2.37887  2.77519  2.98518  4.58477  3.61503
          0.10603  4.40397  2.42620  0.61958  0.77255  0.99976  0.45881
     69   2.56147  5.03661  2.77121  2.21821  4.00621  3.24179  3.21506  3.43150  2.34386  3.08544  4.08981  2.63774  3.42227  2.58310  2.75956  2.34908  2.84017  3.25247  5.32600  4.11710    199 e - - B
          2.68557  4.42316  2.77531  2.73167  3.46431  2.40497  3.72505  3.29400  2.67817  2.69394  4.24691  2.90105  2.73761  3.18184  2.89876  2.37783  2.77487  2.98550  4.58625  3.61621
          0.94061  0.50561  5.04029  2.57502  0.07921  0.90721  0.51693
     70   2.61225  4.21074  2.55819  2.23174  4.42290  2.90041  3.57282  3.82332  2.20081  3.29948  3.83150  2.71201  3.59480  2.60350  2.74951  2.44883  2.72071  3.30668  5.48909  4.13828    248 k - - T
          2.68618  4.42225  2.77519  2.73123  3.46354  2.40513  3.72494  3.29354  2.67741  2.69355  4.24690  2.90347  2.73739  3.18146  2.89801  2.37887  2.77519  2.98518  4.58477  3.61503
          0.01854  4.39316  5.11550  0.61958  0.77255  0.95834  0.48375
     71   2.59753  4.82874  2.59802  2.32988  4.11903  2.95443  3.66022  3.61225  2.24520  3.01377  3.72942  2.77365  3.56912  2.53411  2.82056  2.37815  2.78461  3.22800  5.16219  4.11345    249 k - - B
          2.68618  4.42225  2.77519  2.73123  3.46354  2.40513  3.72494  3.29354  2.67741  2.69355  4.24690  2.90347  2.73739  3.18146  2.89801  2.37887  2.77519  2.98518  4.58477  3.61503
          0.01815  4.41404  5.13638  0.61958  0.77255  0.91890  0.50909
     72   2.59594  4.94332  2.68187  2.30822  4.20203  3.22928  3.27841  3.36054  2.23686  3.11834  3.26050  2.80012  3.17998  2.64093  2.76903  2.54827  2.84946  3.31414  5.44096  3.86933    250 k - - -
          2.68618  4.42225  2.77519  2.73123  3.46354  2.40513  3.72494  3.29354  2.67741  2.69355  4.24690  2.90347  2.73739  3.18146  2.89801  2.37887  2.77519  2.98518  4.58477  3.61503
          0.01763  4.44265  5.16499  0.61958  0.77255  0.89043  0.52845
     73   2.49871  4.61461  2.76990  2.32313  4.07572  3.05064  3.35567  3.44175  2.16799  3.11566  4.04947  2.82451  3.61066  2.73364  2.81573  2.45421  2.65129  3.09459  5.51556  3.77860    251 k - - -
          2.68618  4.42225  2.77519  2.73123  3.46354  2.40513  3.72494  3.29354  2.67741  2.69355  4.24690  2.90347  2.73739  3.18146  2.89801  2.37887  2.77519  2.98518  4.58477  3.61503
          0.20353  4.47069  1.75611  0.61958  0.77255  0.73414  0.65376
     74   2.36578  5.04727  2.79556  2.18120  4.22693  2.95797  3.65008  3.69223  2.34048  3.16520  3.96373  2.82690  3.03189  2.73575  2.82291  2.35310  2.77967  3.17331  5.51054  4.13118    252 e - - T
          2.68618  4.42225  2.77519  2.73123  3.46354  2.40513  3.72494  3.29354  2.67741  2.69355  4.24690  2.90347  2.73739  3.18146  2.89801  2.37887  2.77519  2.98518  4.58477  3.61503
          0.01876  4.38138  5.10373  0.61958  0.77255  0.80454  0.59293
     75   2.55872  5.05888  2.49264  2.23599  4.51161  3.33490  3.18603  3.81004  2.13444  3.36158  4.10122  2.62856  3.32649  2.60354  2.79191  2.49518  2.68400  3.39024  5.61515  4.16629    253 k - - T
          2.68618  4.42225  2.77519  2.73123  3.46354  2.40513  3.72494  3.29354  2.67741  2.69355  4.24690  2.90347  2.73739  3.18146  2.89801  2.37887  2.77519  2.98518  4.58477  3.61503
          0.01708  4.47445  5.19679  0.61958  0.77255  0.90479  0.51857
     76   2.52567  4.37298  3.39622  2.77500  3.54271  3.42288  3.58086  2.52410  2.80593  2.39292  3.25295  3.31696  3.75386  3.12517  2.66850  2.53113  2.83213  2.35752  4.83690  3.28326    254 v - - S
          2.68618  4.42225  2.77519  2.73123  3.46354  2.40513  3.72494  3.29354  2.67741  2.69355  4.24690  2.90347  2.73739  3.18146  2.89801  2.37887  2.77519  2.98518  4.58477  3.61503
          0.01692  4.48364  5.20599  0.61958  0.77255  0.86940  0.54335
     77   2.68033  4.53263  3.14349  2.61324  3.71009  3.52921  3.29610  2.90705  2.74806  2.75199  3.48179  3.24582  3.94545  3.00009  3.11349  2.47115  2.87371  2.83289  2.06636  3.85214    255 w - - E
          2.68623  4.42111  2.77528  2.73131  3.46324  2.40520  3.72499  3.29360  2.67746  2.69362  4.24698  2.90352  2.73727  3.18152  2.89806  2.37884  2.77510  2.98522  4.58458  3.61492
          0.20425  1.71835  5.22462  0.65139  0.73672  0.54758  0.86357
     78   2.70533  4.61666  3.08709  1.55725  4.01665  3.32021  3.63685  3.48758  2.45524  3.26216  4.03906  3.03129  3.94472  2.75454  2.80621  2.46120  2.76048  3.10033  5.52494  3.69729    258 e - - E
          2.68618  4.42225  2.77519  2.73123  3.46354  2.40513  3.72494  3.29354  2.67741  2.69355  4.24690  2.90347  2.73739  3.18146  2.89801  2.37887  2.77519  2.98518  4.58477  3.61503
          0.03792  4.64295  3.59048  0.61958  0.77255  0.39300  1.12401
     79   4.73523  5.67526  5.61571  5.54070  0.61906  5.24520  3.80421  4.34775  5.00864  3.53059  4.87346  4.78685  5.49812  4.95996  5.10560  4.64506  4.92647  4.27996  2.87757  1.40572    259 F - - E
          2.68618  4.42225  2.77519  2.73123  3.46354  2.40513  3.72494  3.29354  2.67741  2.69355  4.24690  2.90347  2.73739  3.18146  2.89801  2.37887  2.77519  2.98518  4.58477  3.61503
          0.01316  4.73261  5.45495  0.61958  0.77255  0.51550  0.90932
     80   2.37301  4.66334  3.17163  2.53421  3.66990  3.45811  3.36075  3.49811  2.27124  3.21039  3.77344  3.11572  3.96168  2.62847  2.41489  2.30793  2.74122  2.88348  5.33255  3.27010    260 k - - E
          2.68618  4.42225  2.77519  2.73123  3.46354  2.40513  3.72494  3.29354  2.67741  2.69355  4.24690  2.90347  2.73739  3.18146  2.89801  2.37887  2.77519  2.98518  4.58477  3.61503
          0.01303  4.74287  5.46522  0.61958  0.77255  0.52997  0.88824
     81   2.93877  4.95182  3.01319  2.64333  4.49600  3.46956  1.29495  3.97433  2.68026  3.53441  4.34414  2.13419  4.09137  2.99035  3.10256  2.86538  3.16054  3.61428  5.70866  4.25668    261 h - - E
          2.68622  4.42234  2.77528  2.73132  3.46363  2.40515  3.72487  3.29363  2.67749  2.69359  4.24696  2.90346  2.73719  3.18154  2.89810  2.37847  2.77522  2.98527  4.58486  3.61512
          0.16980  1.88431  5.46522  0.67175  0.71501  0.52997  0.88824
     82   2.73215  4.89846  2.66981  2.02570  4.60250  2.65454  3.68015  3.66564  2.23835  3.56802  4.28179  2.88385  2.31333  2.73494  2.91123  2.61923  2.88831  3.61650  5.70495  4.29954    264 e - - S
          2.68618  4.42225  2.77519  2.73123  3.46354  2.40513  3.72494  3.29354  2.67741  2.69355  4.24690  2.90347  2.73739  3.18146  2.89801  2.37887  2.77519  2.98518  4.58477  3.61503
          0.01303  4.74287  5.46522  0.61958  0.77255  0.52997  0.88824
     83   2.72809  4.14884  3.02777  2.65465  3.31038  3.00501  3.39822  3.34699  2.43442  2.70499  3.41195  2.41817  4.02941  2.98600  2.98129  2.43083  2.91576  3.10107  4.79488  2.90990    265 n - - S
          2.68618  4.42225  2.77519  2.73123  3.46354  2.40513  3.72494  3.29354  2.67741  2.69355  4.24690  2.90347  2.73739  3.18146  2.89801  2.37887  2.77519  2.98518  4.58477  3.61503
          0.01303  4.74287  5.46522  0.61958  0.77255  0.52997  0.88824
     84   3.82930  5.16367  5.43485  4.98813  0.63914  4.97985  4.48788  2.84550  4.79758  1.86128  3.57026  4.87898  5.19632  4.75435  4.78736  4.34217  4.12922  3.08420  4.45003  3.01811    266 F - - -
          2.68618  4.42225  2.77519  2.73123  3.46354  2.40513  3.72494  3.29354  2.67741  2.69355  4.24690  2.90347  2.73739  3.18146  2.89801  2.37887  2.77519  2.98518  4.58477  3.61503
          0.01303  4.74287  5.46522  0.61958  0.77255  0.52997  0.88824
     85   2.72084  4.64054  3.09264  2.55449  4.19739  3.20209  3.30025  3.56992  2.07230  2.66911  4.09716  3.03510  3.97713  2.22740  2.35890  2.67271  2.81219  3.06012  5.57198  3.91821    267 k - - -
          2.68618  4.42225  2.77519  2.73123  3.46354  2.40513  3.72494  3.29354  2.67741  2.69355  4.24690  2.90347  2.73739  3.18146  2.89801  2.37887  2.77519  2.98518  4.58477  3.61503
          0.01303  4.74287  5.46522  0.61958  0.77255  0.45908  0.99931
     86   2.60958  5.18235  3.17026  2.56903  4.53958  3.64193  3.35460  4.01054  1.68581  3.48042  4.06117  3.12286  3.78377  2.73961  1.61564  2.80622  3.08146  3.64434  5.70058  4.33988    268 r - - X
          2.68618  4.42225  2.77519  2.73123  3.46354  2.40513  3.72494  3.29354  2.67741  2.69355  4.24690  2.90347  2.73739  3.18146  2.89801  2.37887  2.77519  2.98518  4.58477  3.61503
          0.01276  4.76339  5.48574  0.61958  0.77255  0.48576  0.95510
     87   2.79326  4.62852  2.27412  2.28653  4.55930  1.62967  3.58296  4.06141  2.53992  3.56842  4.32608  2.60355  3.98467  2.88120  3.04090  2.74902  3.02249  3.65053  5.43180  4.32463    269 g - - X
          2.68618  4.42225  2.77519  2.73123  3.46354  2.40513  3.72494  3.29354  2.67741  2.69355  4.24690  2.90347  2.73739  3.18146  2.89801  2.37887  2.77519  2.98518  4.58477  3.61503
          0.01276  4.76339  5.48574  0.61958  0.77255  0.48576  0.95510
     88   2.62031  4.62485  2.35366  2.41918  4.48847  3.21242  3.28043  4.11616  2.09125  3.54656  4.27844  2.70428  3.44859  2.39046  2.39271  2.51905  2.95406  3.61045  5.72320  4.06799    270 k - - X
          2.68623  4.42174  2.77524  2.73128  3.46337  2.40517  3.72499  3.29359  2.67745  2.69340  4.24648  2.90351  2.73742  3.18151  2.89793  2.37891  2.77514  2.98523  4.58482  3.61508
          0.15540  3.43422  2.19216  1.18815  0.36353  0.48576  0.95510
     89   2.72419  5.08768  2.99868  2.18328  4.27509  3.19542  3.66524  3.58786  2.05501  3.24642  4.11225  3.00504  2.29565  2.75113  2.68526  2.58708  2.86188  3.26386  5.61151  4.03847    278 k - - X
          2.68626  4.42233  2.77518  2.73131  3.46345  2.40518  3.72503  3.29343  2.67739  2.69344  4.24649  2.90355  2.73737  3.18136  2.89796  2.37880  2.77528  2.98527  4.58485  3.61511
          0.06240  2.92136  5.01590  1.37728  0.29070  0.37175  1.16967
     90   2.46853  4.95220  2.15625  2.06036  4.43140  3.34908  2.78321  4.00184  2.30394  3.47508  4.32248  2.81769  3.95271  2.54564  2.92210  2.57752  2.83425  3.62542  5.07378  4.19853    288 e - - X
          2.68618  4.42225  2.77519  2.73123  3.46354  2.40513  3.72494  3.29354  2.67741  2.69355  4.24690  2.90347  2.73739  3.18146  2.89801  2.37887  2.77519  2.98518  4.58477  3.61503
          0.01279  4.76162  5.48396  0.61958  0.77255  0.48331  0.95904
     91   2.62416  4.59186  2.96101  2.81273  3.76408  3.23264  3.92712  3.17661  2.78682  1.59989  3.56221  3.15474  4.08283  2.95474  3.13122  2.38589  2.91565  2.82999  4.88475  3.83689    289 l - - X
          2.68619  4.42221  2.77513  2.73118  3.46359  2.40513  3.72499  3.29356  2.67746  2.69358  4.24695  2.90348  2.73743  3.18145  2.89806  2.37886  2.77509  2.98512  4.58482  3.61508
          0.09129  2.48767  5.48574  0.70327  0.68313  0.48576  0.95510
     92   3.15059  4.21238  5.06066  4.46928  3.36842  4.48736  4.82086  2.36963  4.30861  0.69969  2.84557  4.58795  4.77309  4.31783  4.37254  3.74686  3.44457  2.43647  5.23968  4.12616    293 l - - X
          2.68618  4.42225  2.77519  2.73123  3.46354  2.40513  3.72494  3.29354  2.67741  2.69355  4.24690  2.90347  2.73739  3.18146  2.89801  2.37887  2.77519  2.98518  4.58477  3.61503
          0.01276  4.76339  5.48574  0.61958  0.77255  0.48576  0.95510
     93   2.63015  3.34068  2.71328  2.36016  3.57324  3.44104  3.25003  3.56272  2.11485  3.15733  4.14077  2.91729  3.54385  2.78776  2.73090  2.48761  2.84907  3.01827  5.09879  3.92383    294 k - - X
          2.68618  4.42225  2.77519  2.73123  3.46354  2.40513  3.72494  3.29354  2.67741  2.69355  4.24690  2.90347  2.73739  3.18146  2.89801  2.37887  2.77519  2.98518  4.58477  3.61503
          0.01276  4.76339  5.48574  0.61958  0.77255  0.48576  0.95510
     94   2.74692  5.11034  2.91062  2.31902  4.08367  3.51228  3.43691  3.99765  2.04397  3.03124  3.85319  2.36512  3.95735  2.45890  2.63880  2.41230  2.71693  3.62026  5.56337  3.70808    295 k - - X
          2.68618  4.42225  2.77519  2.73123  3.46354  2.40513  3.72494  3.29354  2.67741  2.69355  4.24690  2.90347  2.73739  3.18146  2.89801  2.37887  2.77519  2.98518  4.58477  3.61503
          0.01276  4.76339  5.48574  0.61958  0.77255  0.48576  0.95510
     95   3.32090  4.36670  5.26428  4.69994  3.48035  4.65157  5.06880  0.84301  4.42848  1.99865  2.85046  4.78557  4.93758  4.69565  4.61796  3.99719  3.45143  1.87921  5.48606  4.33126    296 i - - X
          2.68618  4.42225  2.77519  2.73123  3.46354  2.40513  3.72494  3.29354  2.67741  2.69355  4.24690  2.90347  2.73739  3.18146  2.89801  2.37887  2.77519  2.98518  4.58477  3.61503
          0.01276  4.76339  5.48574  0.61958  0.77255  0.48576  0.95510
     96   2.79945  4.93794  3.08416  2.43173  4.53772  3.58663  3.50296  3.96802  1.47910  3.54320  4.27877  3.02332  3.93148  2.30475  2.39287  2.73169  2.75944  3.37499  5.34775  4.30623    297 k - - X
          2.68618  4.42225  2.77519  2.73123  3.46354  2.40513  3.72494  3.29354  2.67741  2.69355  4.24690  2.90347  2.73739  3.18146  2.89801  2.37887  2.77519  2.98518  4.58477  3.61503
          0.01276  4.76339  5.48574  0.61958  0.77255  0.48576  0.95510
     97   2.93148  5.12277  3.33217  2.67137  4.53679  3.67825  3.85031  3.74667  2.33840  3.44391  4.20111  3.23898  3.51496  2.85962  1.11011  2.93686  2.83090  3.59995  5.64982  4.34269    298 r - - X
          2.68618  4.42225  2.77519  2.73123  3.46354  2.40513  3.72494  3.29354  2.67741  2.69355  4.24690  2.90347  2.73739  3.18146  2.89801  2.37887  2.77519  2.98518  4.58477  3.61503
          0.01276  4.76339  5.48574  0.61958  0.77255  0.48576  0.95510
     98   2.64710  5.08999  3.07184  2.47572  4.60965  3.24131  3.72031  4.07880  1.68442  3.42366  4.27929  2.81861  3.87119  2.72722  1.83569  2.65239  3.00010  3.57646  5.70725  4.31690    299 k - - X
          2.68618  4.42225  2.77519  2.73123  3.46354  2.40513  3.72494  3.29354  2.67741  2.69355  4.24690  2.90347  2.73739  3.18146  2.89801  2.37887  2.77519  2.98518  4.58477  3.61503
          0.00861  4.75924        *  0.61958  0.77255  0.00000        *
//
