# Supplementary material for: Genome-wide identification, phylogeny and expression analysis of Hsf gene family in Verbena bonariensis under low-temperature stress
Source: BMC Genomics. 2024 Jul 29;25:729. doi: 10.1186/s12864-024-10612-8 (PMC11285383; doi:10.1186/s12864-024-10612-8)
Supplement: Supplementary file 6 — Supplementary Material 6 [file 12864_2024_10612_MOESM6_ESM.txt]

#Batch CD-search tool	NIH/NLM/NCBI
#cdsid	QM3-qcdsearch-234EF39656AF85CD-1FA0DD7203E8B48F
#datatype	hitsConcise Results
#status	0
#Start time	2023-08-22T13:54:21	Run time	0:00:00:17
#status	success

Query	Hit type	PSSM-ID	From	To	E-Value	Bitscore	Accession	Short name	Incomplete	Superfamily
Q#1 - >VbHsf1	specific	214654	41	134	5.76432e-50	163.611	smart00415	HSF	 - 	cl12113
Q#2 - >VbHsf2	specific	214654	16	109	1.00462e-51	170.16	smart00415	HSF	 - 	cl12113
Q#3 - >VbHsf3	specific	214654	14	106	1.11016e-47	157.063	smart00415	HSF	 - 	cl12113
Q#4 - >VbHsf4	specific	425688	40	130	2.66582e-39	135.776	pfam00447	HSF_DNA-bind	 - 	cl12113
Q#5 - >VbHsf5	specific	214654	18	124	5.3452e-35	119.313	smart00415	HSF	 - 	cl12113
Q#6 - >VbHsf6	specific	214654	46	108	5.99908e-33	110.454	smart00415	HSF	C	cl12113
Q#7 - >VbHsf7	specific	425688	11	112	4.90365e-35	118.828	pfam00447	HSF_DNA-bind	 - 	cl12113
Q#8 - >VbHsf8	superfamily	448406	33	96	8.03975e-13	62.5884	cl12113	HSF_DNA-bind superfamily	 - 	 - 
Q#9 - >VbHsf9	specific	214654	37	126	5.58602e-53	172.856	smart00415	HSF	 - 	cl12113
Q#10 - >VbHsf10	specific	214654	22	114	1.03704e-48	159.374	smart00415	HSF	 - 	cl12113
Q#11 - >VbHsf11	specific	214654	81	174	1.01351e-41	141.655	smart00415	HSF	 - 	cl12113
Q#12 - >VbHsf12	specific	214654	81	174	1.01351e-41	141.655	smart00415	HSF	 - 	cl12113
Q#13 - >VbHsf13	specific	425688	2	84	1.78152e-39	131.154	pfam00447	HSF_DNA-bind	 - 	cl12113
Q#14 - >VbHsf14	specific	425688	126	184	1.03152e-31	110.738	pfam00447	HSF_DNA-bind	C	cl12113
Q#15 - >VbHsf15	specific	214654	24	116	7.82225e-51	158.989	smart00415	HSF	 - 	cl12113
Q#16 - >VbHsf16	specific	214654	22	114	5.76325e-50	163.226	smart00415	HSF	 - 	cl12113
Q#17 - >VbHsf17	specific	425688	14	103	1.98182e-43	145.791	pfam00447	HSF_DNA-bind	 - 	cl12113
Q#18 - >VbHsf18	specific	425688	21	110	1.1323e-41	140.399	pfam00447	HSF_DNA-bind	 - 	cl12113
Q#19 - >VbHsf19	specific	214654	73	157	5.21613e-32	110.839	smart00415	HSF	 - 	cl12113
Q#20 - >VbHsf20	specific	214654	11	103	1.636e-43	145.122	smart00415	HSF	 - 	cl12113
Q#21 - >VbHsf21	specific	214654	59	121	2.68269e-32	109.683	smart00415	HSF	C	cl12113
Q#22 - >VbHsf22	specific	214654	7	99	4.31827e-50	160.53	smart00415	HSF	 - 	cl12113
Q#23 - >VbHsf23	specific	425688	32	121	1.26464e-42	139.628	pfam00447	HSF_DNA-bind	 - 	cl12113
Q#24 - >VbHsf24	specific	214654	51	141	7.08581e-48	157.063	smart00415	HSF	 - 	cl12113
Q#25 - >VbHsf25	specific	214654	10	103	2.16706e-50	164.767	smart00415	HSF	 - 	cl12113
Q#25 - >VbHsf25	superfamily	224117	122	210	0.000499836	42.394	cl34174	Smc superfamily	NC	 - 
