# Supplementary material for: Genome-wide identification, phylogeny and expression analysis of Hsf gene family in Verbena bonariensis under low-temperature stress
Source: BMC Genomics. 2024 Jul 29;25:729. doi: 10.1186/s12864-024-10612-8 (PMC11285383; doi:10.1186/s12864-024-10612-8)
Supplement: Supplementary file 7 — Supplementary Material 7 [file 12864_2024_10612_MOESM7_ESM.xls]

#old_gene	old_trans	new_gene	new_trans
evm.TU.Chr01.1	evm.model.Chr01.1	VbChr01.00001	VbChr01.00001.1
evm.TU.Chr01.2	evm.model.Chr01.2	VbChr01.00002	VbChr01.00002.1
evm.TU.Chr01.3	evm.model.Chr01.3	VbChr01.00003	VbChr01.00003.1
evm.TU.Chr01.4	evm.model.Chr01.4	VbChr01.00004	VbChr01.00004.1
evm.TU.Chr01.5	evm.model.Chr01.5	VbChr01.00005	VbChr01.00005.1
evm.TU.Chr01.6	evm.model.Chr01.6	VbChr01.00006	VbChr01.00006.1
evm.TU.Chr01.8	evm.model.Chr01.8	VbChr01.00007	VbChr01.00007.1
evm.TU.Chr01.10	evm.model.Chr01.10	VbChr01.00008	VbChr01.00008.1
evm.TU.Chr01.11	evm.model.Chr01.11	VbChr01.00009	VbChr01.00009.1
evm.TU.Chr01.12	evm.model.Chr01.12	VbChr01.00010	VbChr01.00010.1
evm.TU.Chr01.13	evm.model.Chr01.13	VbChr01.00011	VbChr01.00011.1
evm.TU.Chr01.14	evm.model.Chr01.14	VbChr01.00012	VbChr01.00012.1
evm.TU.Chr01.15	evm.model.Chr01.15	VbChr01.00013	VbChr01.00013.1
evm.TU.Chr01.16	evm.model.Chr01.16	VbChr01.00014	VbChr01.00014.1
evm.TU.Chr01.17	evm.model.Chr01.17	VbChr01.00015	VbChr01.00015.1
evm.TU.Chr01.18	evm.model.Chr01.18	VbChr01.00016	VbChr01.00016.1
evm.TU.Chr01.19	evm.model.Chr01.19	VbChr01.00017	VbChr01.00017.1
evm.TU.Chr01.20	evm.model.Chr01.20	VbChr01.00018	VbChr01.00018.1
evm.TU.Chr01.21	evm.model.Chr01.21	VbChr01.00019	VbChr01.00019.1
evm.TU.Chr01.22	evm.model.Chr01.22.1	VbChr01.00020	VbChr01.00020.1
evm.TU.Chr01.23	evm.model.Chr01.23	VbChr01.00021	VbChr01.00021.1
evm.TU.Chr01.24	evm.model.Chr01.24	VbChr01.00022	VbChr01.00022.1
evm.TU.Chr01.25	evm.model.Chr01.25	VbChr01.00023	VbChr01.00023.1
evm.TU.Chr01.26	evm.model.Chr01.26	VbChr01.00024	VbChr01.00024.1
evm.TU.Chr01.27	evm.model.Chr01.27	VbChr01.00025	VbChr01.00025.1
evm.TU.Chr01.28	evm.model.Chr01.28	VbChr01.00026	VbChr01.00026.1
evm.TU.Chr01.29	evm.model.Chr01.29	VbChr01.00027	VbChr01.00027.1
evm.TU.Chr01.30	evm.model.Chr01.30	VbChr01.00028	VbChr01.00028.1
evm.TU.Chr01.31	evm.model.Chr01.31	VbChr01.00029	VbChr01.00029.1
evm.TU.Chr01.32	evm.model.Chr01.32	VbChr01.00030	VbChr01.00030.1
evm.TU.Chr01.33	evm.model.Chr01.33	VbChr01.00031	VbChr01.00031.1
evm.TU.Chr01.34	evm.model.Chr01.34	VbChr01.00032	VbChr01.00032.1
evm.TU.Chr01.35	evm.model.Chr01.35	VbChr01.00033	VbChr01.00033.1
evm.TU.Chr01.36	evm.model.Chr01.36	VbChr01.00034	VbChr01.00034.1
evm.TU.Chr01.37	evm.model.Chr01.37	VbChr01.00035	VbChr01.00035.1
evm.TU.Chr01.38	evm.model.Chr01.38	VbChr01.00036	VbChr01.00036.1
evm.TU.Chr01.39	evm.model.Chr01.39	VbChr01.00037	VbChr01.00037.1
evm.TU.Chr01.40	evm.model.Chr01.40	VbChr01.00038	VbChr01.00038.1
evm.TU.Chr01.41	evm.model.Chr01.41	VbChr01.00039	VbChr01.00039.1
evm.TU.Chr01.42	evm.model.Chr01.42	VbChr01.00040	VbChr01.00040.1
evm.TU.Chr01.43	evm.model.Chr01.43	VbChr01.00041	VbChr01.00041.1
evm.TU.Chr01.44	evm.model.Chr01.44	VbChr01.00042	VbChr01.00042.1
evm.TU.Chr01.45	evm.model.Chr01.45	VbChr01.00043	VbChr01.00043.1
evm.TU.Chr01.46	evm.model.Chr01.46	VbChr01.00044	VbChr01.00044.1
evm.TU.Chr01.47	evm.model.Chr01.47	VbChr01.00045	VbChr01.00045.1
evm.TU.Chr01.48	evm.model.Chr01.48	VbChr01.00046	VbChr01.00046.1
evm.TU.Chr01.49	evm.model.Chr01.49	VbChr01.00047	VbChr01.00047.1
evm.TU.Chr01.50	evm.model.Chr01.50	VbChr01.00048	VbChr01.00048.1
evm.TU.Chr01.51	evm.model.Chr01.51	VbChr01.00049	VbChr01.00049.1
evm.TU.Chr01.52	evm.model.Chr01.52	VbChr01.00050	VbChr01.00050.1
evm.TU.Chr01.53	evm.model.Chr01.53	VbChr01.00051	VbChr01.00051.1
evm.TU.Chr01.54	evm.model.Chr01.54	VbChr01.00052	VbChr01.00052.1
evm.TU.Chr01.55	evm.model.Chr01.55	VbChr01.00053	VbChr01.00053.1
evm.TU.Chr01.56	evm.model.Chr01.56	VbChr01.00054	VbChr01.00054.1
evm.TU.Chr01.58	evm.model.Chr01.58	VbChr01.00055	VbChr01.00055.1
evm.TU.Chr01.59	evm.model.Chr01.59	VbChr01.00056	VbChr01.00056.1
evm.TU.Chr01.60	evm.model.Chr01.60	VbChr01.00057	VbChr01.00057.1
evm.TU.Chr01.61	evm.model.Chr01.61	VbChr01.00058	VbChr01.00058.1
evm.TU.Chr01.62	evm.model.Chr01.62	VbChr01.00059	VbChr01.00059.1
evm.TU.Chr01.63	evm.model.Chr01.63	VbChr01.00060	VbChr01.00060.1
evm.TU.Chr01.64	evm.model.Chr01.64	VbChr01.00061	VbChr01.00061.1
evm.TU.Chr01.65	evm.model.Chr01.65	VbChr01.00062	VbChr01.00062.1
evm.TU.Chr01.66	evm.model.Chr01.66	VbChr01.00063	VbChr01.00063.1
evm.TU.Chr01.67	evm.model.Chr01.67	VbChr01.00064	VbChr01.00064.1
evm.TU.Chr01.68	evm.model.Chr01.68	VbChr01.00065	VbChr01.00065.1
evm.TU.Chr01.69	evm.model.Chr01.69	VbChr01.00066	VbChr01.00066.1
evm.TU.Chr01.70	evm.model.Chr01.70	VbChr01.00067	VbChr01.00067.1
evm.TU.Chr01.71	evm.model.Chr01.71	VbChr01.00068	VbChr01.00068.1
evm.TU.Chr01.72	evm.model.Chr01.72	VbChr01.00069	VbChr01.00069.1
evm.TU.Chr01.73	evm.model.Chr01.73	VbChr01.00070	VbChr01.00070.1
evm.TU.Chr01.74	evm.model.Chr01.74	VbChr01.00071	VbChr01.00071.1
evm.TU.Chr01.75	evm.model.Chr01.75	VbChr01.00072	VbChr01.00072.1
evm.TU.Chr01.76	evm.model.Chr01.76	VbChr01.00073	VbChr01.00073.1
evm.TU.Chr01.77	evm.model.Chr01.77	VbChr01.00074	VbChr01.00074.1
evm.TU.Chr01.78	evm.model.Chr01.78	VbChr01.00075	VbChr01.00075.1
evm.TU.Chr01.79	evm.model.Chr01.79	VbChr01.00076	VbChr01.00076.1
evm.TU.Chr01.80	evm.model.Chr01.80	VbChr01.00077	VbChr01.00077.1
evm.TU.Chr01.82	evm.model.Chr01.82	VbChr01.00078	VbChr01.00078.1
evm.TU.Chr01.83	evm.model.Chr01.83	VbChr01.00079	VbChr01.00079.1
evm.TU.Chr01.84	evm.model.Chr01.84	VbChr01.00080	VbChr01.00080.1
evm.TU.Chr01.85	evm.model.Chr01.85	VbChr01.00081	VbChr01.00081.1
evm.TU.Chr01.86	evm.model.Chr01.86	VbChr01.00082	VbChr01.00082.1
evm.TU.Chr01.87	evm.model.Chr01.87	VbChr01.00083	VbChr01.00083.1
evm.TU.Chr01.88	evm.model.Chr01.88	VbChr01.00084	VbChr01.00084.1
evm.TU.Chr01.89	evm.model.Chr01.89	VbChr01.00085	VbChr01.00085.1
evm.TU.Chr01.90	evm.model.Chr01.90	VbChr01.00086	VbChr01.00086.1
evm.TU.Chr01.91	evm.model.Chr01.91	VbChr01.00087	VbChr01.00087.1
evm.TU.Chr01.92	evm.model.Chr01.92	VbChr01.00088	VbChr01.00088.1
evm.TU.Chr01.93	evm.model.Chr01.93	VbChr01.00089	VbChr01.00089.1
evm.TU.Chr01.95	evm.model.Chr01.95	VbChr01.00090	VbChr01.00090.1
evm.TU.Chr01.96	evm.model.Chr01.96	VbChr01.00091	VbChr01.00091.1
evm.TU.Chr01.97	evm.model.Chr01.97	VbChr01.00092	VbChr01.00092.1
evm.TU.Chr01.98	evm.model.Chr01.98.1	VbChr01.00093	VbChr01.00093.1
evm.TU.Chr01.99	evm.model.Chr01.99	VbChr01.00094	VbChr01.00094.1
evm.TU.Chr01.100	evm.model.Chr01.100	VbChr01.00095	VbChr01.00095.1
evm.TU.Chr01.101	evm.model.Chr01.101	VbChr01.00096	VbChr01.00096.1
evm.TU.Chr01.102	evm.model.Chr01.102	VbChr01.00097	VbChr01.00097.1
evm.TU.Chr01.103	evm.model.Chr01.103	VbChr01.00098	VbChr01.00098.1
evm.TU.Chr01.104	evm.model.Chr01.104	VbChr01.00099	VbChr01.00099.1
evm.TU.Chr01.105	evm.model.Chr01.105	VbChr01.00100	VbChr01.00100.1
evm.TU.Chr01.106	evm.model.Chr01.106	VbChr01.00101	VbChr01.00101.1
evm.TU.Chr01.107	evm.model.Chr01.107	VbChr01.00102	VbChr01.00102.1
evm.TU.Chr01.108	evm.model.Chr01.108	VbChr01.00103	VbChr01.00103.1
evm.TU.Chr01.109	evm.model.Chr01.109	VbChr01.00104	VbChr01.00104.1
evm.TU.Chr01.110	evm.model.Chr01.110	VbChr01.00105	VbChr01.00105.1
evm.TU.Chr01.111	evm.model.Chr01.111	VbChr01.00106	VbChr01.00106.1
evm.TU.Chr01.112	evm.model.Chr01.112	VbChr01.00107	VbChr01.00107.1
evm.TU.Chr01.113	evm.model.Chr01.113	VbChr01.00108	VbChr01.00108.1
evm.TU.Chr01.114	evm.model.Chr01.114	VbChr01.00109	VbChr01.00109.1
evm.TU.Chr01.115	evm.model.Chr01.115	VbChr01.00110	VbChr01.00110.1
evm.TU.Chr01.116	evm.model.Chr01.116	VbChr01.00111	VbChr01.00111.1
evm.TU.Chr01.117_evm.TU.Chr01.118	evm.model.Chr01.117_evm.model.Chr01.118	VbChr01.00112	VbChr01.00112.1
evm.TU.Chr01.119	evm.model.Chr01.119	VbChr01.00113	VbChr01.00113.1
evm.TU.Chr01.120	evm.model.Chr01.120	VbChr01.00114	VbChr01.00114.1
evm.TU.Chr01.121	evm.model.Chr01.121	VbChr01.00115	VbChr01.00115.1
evm.TU.Chr01.122	evm.model.Chr01.122	VbChr01.00116	VbChr01.00116.1
evm.TU.Chr01.123	evm.model.Chr01.123	VbChr01.00117	VbChr01.00117.1
evm.TU.Chr01.125	evm.model.Chr01.125	VbChr01.00118	VbChr01.00118.1
evm.TU.Chr01.126	evm.model.Chr01.126	VbChr01.00119	VbChr01.00119.1
evm.TU.Chr01.127	evm.model.Chr01.127	VbChr01.00120	VbChr01.00120.1
evm.TU.Chr01.128	evm.model.Chr01.128	VbChr01.00121	VbChr01.00121.1
evm.TU.Chr01.129	evm.model.Chr01.129	VbChr01.00122	VbChr01.00122.1
evm.TU.Chr01.130	evm.model.Chr01.130.1	VbChr01.00123	VbChr01.00123.1
evm.TU.Chr01.131	evm.model.Chr01.131	VbChr01.00124	VbChr01.00124.1
evm.TU.Chr01.132	evm.model.Chr01.132	VbChr01.00125	VbChr01.00125.1
evm.TU.Chr01.133	evm.model.Chr01.133	VbChr01.00126	VbChr01.00126.1
evm.TU.Chr01.134	evm.model.Chr01.134	VbChr01.00127	VbChr01.00127.1
evm.TU.Chr01.135	evm.model.Chr01.135	VbChr01.00128	VbChr01.00128.1
evm.TU.Chr01.136	evm.model.Chr01.136	VbChr01.00129	VbChr01.00129.1
evm.TU.Chr01.137	evm.model.Chr01.137	VbChr01.00130	VbChr01.00130.1
evm.TU.Chr01.139	evm.model.Chr01.139	VbChr01.00131	VbChr01.00131.1
evm.TU.Chr01.140	evm.model.Chr01.140	VbChr01.00132	VbChr01.00132.1
evm.TU.Chr01.141	evm.model.Chr01.141	VbChr01.00133	VbChr01.00133.1
evm.TU.Chr01.142	evm.model.Chr01.142	VbChr01.00134	VbChr01.00134.1
evm.TU.Chr01.143	evm.model.Chr01.143	VbChr01.00135	VbChr01.00135.1
evm.TU.Chr01.144	evm.model.Chr01.144	VbChr01.00136	VbChr01.00136.1
evm.TU.Chr01.145	evm.model.Chr01.145	VbChr01.00137	VbChr01.00137.1
evm.TU.Chr01.146	evm.model.Chr01.146	VbChr01.00138	VbChr01.00138.1
evm.TU.Chr01.147	evm.model.Chr01.147	VbChr01.00139	VbChr01.00139.1
evm.TU.Chr01.148	evm.model.Chr01.148	VbChr01.00140	VbChr01.00140.1
evm.TU.Chr01.149	evm.model.Chr01.149	VbChr01.00141	VbChr01.00141.1
evm.TU.Chr01.150	evm.model.Chr01.150	VbChr01.00142	VbChr01.00142.1
evm.TU.Chr01.151	evm.model.Chr01.151	VbChr01.00143	VbChr01.00143.1
evm.TU.Chr01.152	evm.model.Chr01.152	VbChr01.00144	VbChr01.00144.1
evm.TU.Chr01.153	evm.model.Chr01.153	VbChr01.00145	VbChr01.00145.1
evm.TU.Chr01.154	evm.model.Chr01.154	VbChr01.00146	VbChr01.00146.1
evm.TU.Chr01.155	evm.model.Chr01.155	VbChr01.00147	VbChr01.00147.1
evm.TU.Chr01.156	evm.model.Chr01.156	VbChr01.00148	VbChr01.00148.1
evm.TU.Chr01.157	evm.model.Chr01.157	VbChr01.00149	VbChr01.00149.1
evm.TU.Chr01.158	evm.model.Chr01.158	VbChr01.00150	VbChr01.00150.1
evm.TU.Chr01.159	evm.model.Chr01.159	VbChr01.00151	VbChr01.00151.1
evm.TU.Chr01.160	evm.model.Chr01.160	VbChr01.00152	VbChr01.00152.1
evm.TU.Chr01.161	evm.model.Chr01.161	VbChr01.00153	VbChr01.00153.1
evm.TU.Chr01.162	evm.model.Chr01.162	VbChr01.00154	VbChr01.00154.1
evm.TU.Chr01.163	evm.model.Chr01.163	VbChr01.00155	VbChr01.00155.1
evm.TU.Chr01.164	evm.model.Chr01.164	VbChr01.00156	VbChr01.00156.1
evm.TU.Chr01.165	evm.model.Chr01.165	VbChr01.00157	VbChr01.00157.1
evm.TU.Chr01.166	evm.model.Chr01.166	VbChr01.00158	VbChr01.00158.1
evm.TU.Chr01.168	evm.model.Chr01.168	VbChr01.00159	VbChr01.00159.1
evm.TU.Chr01.169	evm.model.Chr01.169	VbChr01.00160	VbChr01.00160.1
evm.TU.Chr01.170	evm.model.Chr01.170	VbChr01.00161	VbChr01.00161.1
evm.TU.Chr01.171	evm.model.Chr01.171	VbChr01.00162	VbChr01.00162.1
evm.TU.Chr01.172	evm.model.Chr01.172	VbChr01.00163	VbChr01.00163.1
evm.TU.Chr01.173	evm.model.Chr01.173	VbChr01.00164	VbChr01.00164.1
evm.TU.Chr01.174	evm.model.Chr01.174	VbChr01.00165	VbChr01.00165.1
evm.TU.Chr01.175	evm.model.Chr01.175	VbChr01.00166	VbChr01.00166.1
evm.TU.Chr01.176	evm.model.Chr01.176	VbChr01.00167	VbChr01.00167.1
evm.TU.Chr01.177	evm.model.Chr01.177	VbChr01.00168	VbChr01.00168.1
evm.TU.Chr01.178	evm.model.Chr01.178	VbChr01.00169	VbChr01.00169.1
evm.TU.Chr01.179	evm.model.Chr01.179	VbChr01.00170	VbChr01.00170.1
evm.TU.Chr01.180	evm.model.Chr01.180	VbChr01.00171	VbChr01.00171.1
evm.TU.Chr01.181	evm.model.Chr01.181	VbChr01.00172	VbChr01.00172.1
evm.TU.Chr01.182	evm.model.Chr01.182	VbChr01.00173	VbChr01.00173.1
evm.TU.Chr01.183	evm.model.Chr01.183	VbChr01.00174	VbChr01.00174.1
evm.TU.Chr01.184	evm.model.Chr01.184	VbChr01.00175	VbChr01.00175.1
evm.TU.Chr01.185	evm.model.Chr01.185	VbChr01.00176	VbChr01.00176.1
evm.TU.Chr01.186	evm.model.Chr01.186	VbChr01.00177	VbChr01.00177.1
evm.TU.Chr01.187	evm.model.Chr01.187	VbChr01.00178	VbChr01.00178.1
evm.TU.Chr01.188	evm.model.Chr01.188	VbChr01.00179	VbChr01.00179.1
evm.TU.Chr01.189	evm.model.Chr01.189	VbChr01.00180	VbChr01.00180.1
evm.TU.Chr01.190	evm.model.Chr01.190	VbChr01.00181	VbChr01.00181.1
evm.TU.Chr01.191	evm.model.Chr01.191	VbChr01.00182	VbChr01.00182.1
evm.TU.Chr01.192	evm.model.Chr01.192	VbChr01.00183	VbChr01.00183.1
evm.TU.Chr01.193	evm.model.Chr01.193	VbChr01.00184	VbChr01.00184.1
evm.TU.Chr01.194	evm.model.Chr01.194	VbChr01.00185	VbChr01.00185.1
evm.TU.Chr01.195	evm.model.Chr01.195	VbChr01.00186	VbChr01.00186.1
evm.TU.Chr01.196	evm.model.Chr01.196	VbChr01.00187	VbChr01.00187.1
evm.TU.Chr01.197	evm.model.Chr01.197	VbChr01.00188	VbChr01.00188.1
evm.TU.Chr01.198	evm.model.Chr01.198	VbChr01.00189	VbChr01.00189.1
evm.TU.Chr01.199	evm.model.Chr01.199	VbChr01.00190	VbChr01.00190.1
evm.TU.Chr01.200	evm.model.Chr01.200	VbChr01.00191	VbChr01.00191.1
evm.TU.Chr01.201	evm.model.Chr01.201	VbChr01.00192	VbChr01.00192.1
evm.TU.Chr01.202	evm.model.Chr01.202	VbChr01.00193	VbChr01.00193.1
evm.TU.Chr01.203	evm.model.Chr01.203	VbChr01.00194	VbChr01.00194.1
evm.TU.Chr01.204	evm.model.Chr01.204	VbChr01.00195	VbChr01.00195.1
evm.TU.Chr01.205	evm.model.Chr01.205	VbChr01.00196	VbChr01.00196.1
evm.TU.Chr01.208	evm.model.Chr01.208	VbChr01.00197	VbChr01.00197.1
evm.TU.Chr01.209	evm.model.Chr01.209	VbChr01.00198	VbChr01.00198.1
evm.TU.Chr01.210	evm.model.Chr01.210	VbChr01.00199	VbChr01.00199.1
evm.TU.Chr01.211	evm.model.Chr01.211	VbChr01.00200	VbChr01.00200.1
evm.TU.Chr01.212	evm.model.Chr01.212	VbChr01.00201	VbChr01.00201.1
evm.TU.Chr01.213	evm.model.Chr01.213	VbChr01.00202	VbChr01.00202.1
evm.TU.Chr01.214	evm.model.Chr01.214	VbChr01.00203	VbChr01.00203.1
evm.TU.Chr01.215	evm.model.Chr01.215	VbChr01.00204	VbChr01.00204.1
evm.TU.Chr01.216	evm.model.Chr01.216	VbChr01.00205	VbChr01.00205.1
evm.TU.Chr01.217	evm.model.Chr01.217	VbChr01.00206	VbChr01.00206.1
evm.TU.Chr01.218	evm.model.Chr01.218	VbChr01.00207	VbChr01.00207.1
evm.TU.Chr01.219	evm.model.Chr01.219	VbChr01.00208	VbChr01.00208.1
evm.TU.Chr01.220	evm.model.Chr01.220	VbChr01.00209	VbChr01.00209.1
evm.TU.Chr01.221	evm.model.Chr01.221	VbChr01.00210	VbChr01.00210.1
evm.TU.Chr01.222	evm.model.Chr01.222	VbChr01.00211	VbChr01.00211.1
evm.TU.Chr01.223	evm.model.Chr01.223	VbChr01.00212	VbChr01.00212.1
evm.TU.Chr01.224	evm.model.Chr01.224	VbChr01.00213	VbChr01.00213.1
evm.TU.Chr01.225	evm.model.Chr01.225	VbChr01.00214	VbChr01.00214.1
evm.TU.Chr01.227	evm.model.Chr01.227	VbChr01.00215	VbChr01.00215.1
evm.TU.Chr01.228	evm.model.Chr01.228	VbChr01.00216	VbChr01.00216.1
evm.TU.Chr01.229	evm.model.Chr01.229	VbChr01.00217	VbChr01.00217.1
evm.TU.Chr01.230	evm.model.Chr01.230	VbChr01.00218	VbChr01.00218.1
evm.TU.Chr01.231	evm.model.Chr01.231	VbChr01.00219	VbChr01.00219.1
evm.TU.Chr01.232	evm.model.Chr01.232	VbChr01.00220	VbChr01.00220.1
evm.TU.Chr01.233	evm.model.Chr01.233	VbChr01.00221	VbChr01.00221.1
evm.TU.Chr01.234	evm.model.Chr01.234	VbChr01.00222	VbChr01.00222.1
evm.TU.Chr01.235	evm.model.Chr01.235	VbChr01.00223	VbChr01.00223.1
evm.TU.Chr01.236	evm.model.Chr01.236	VbChr01.00224	VbChr01.00224.1
evm.TU.Chr01.237	evm.model.Chr01.237	VbChr01.00225	VbChr01.00225.1
evm.TU.Chr01.238	evm.model.Chr01.238	VbChr01.00226	VbChr01.00226.1
evm.TU.Chr01.239	evm.model.Chr01.239	VbChr01.00227	VbChr01.00227.1
evm.TU.Chr01.240	evm.model.Chr01.240	VbChr01.00228	VbChr01.00228.1
evm.TU.Chr01.241	evm.model.Chr01.241	VbChr01.00229	VbChr01.00229.1
evm.TU.Chr01.242	evm.model.Chr01.242	VbChr01.00230	VbChr01.00230.1
evm.TU.Chr01.243	evm.model.Chr01.243	VbChr01.00231	VbChr01.00231.1
evm.TU.Chr01.244	evm.model.Chr01.244	VbChr01.00232	VbChr01.00232.1
evm.TU.Chr01.245	evm.model.Chr01.245	VbChr01.00233	VbChr01.00233.1
evm.TU.Chr01.246	evm.model.Chr01.246	VbChr01.00234	VbChr01.00234.1
evm.TU.Chr01.247	evm.model.Chr01.247	VbChr01.00235	VbChr01.00235.1
evm.TU.Chr01.248	evm.model.Chr01.248	VbChr01.00236	VbChr01.00236.1
evm.TU.Chr01.249	evm.model.Chr01.249	VbChr01.00237	VbChr01.00237.1
evm.TU.Chr01.250	evm.model.Chr01.250	VbChr01.00238	VbChr01.00238.1
evm.TU.Chr01.251	evm.model.Chr01.251	VbChr01.00239	VbChr01.00239.1
evm.TU.Chr01.252	evm.model.Chr01.252	VbChr01.00240	VbChr01.00240.1
evm.TU.Chr01.253	evm.model.Chr01.253	VbChr01.00241	VbChr01.00241.1
evm.TU.Chr01.254	evm.model.Chr01.254	VbChr01.00242	VbChr01.00242.1
evm.TU.Chr01.255	evm.model.Chr01.255	VbChr01.00243	VbChr01.00243.1
evm.TU.Chr01.256	evm.model.Chr01.256.1	VbChr01.00244	VbChr01.00244.1
evm.TU.Chr01.257	evm.model.Chr01.257	VbChr01.00245	VbChr01.00245.1
evm.TU.Chr01.258	evm.model.Chr01.258	VbChr01.00246	VbChr01.00246.1
evm.TU.Chr01.259	evm.model.Chr01.259	VbChr01.00247	VbChr01.00247.1
evm.TU.Chr01.260	evm.model.Chr01.260	VbChr01.00248	VbChr01.00248.1
evm.TU.Chr01.261	evm.model.Chr01.261	VbChr01.00249	VbChr01.00249.1
evm.TU.Chr01.262	evm.model.Chr01.262	VbChr01.00250	VbChr01.00250.1
evm.TU.Chr01.263	evm.model.Chr01.263	VbChr01.00251	VbChr01.00251.1
evm.TU.Chr01.264	evm.model.Chr01.264	VbChr01.00252	VbChr01.00252.1
evm.TU.Chr01.265	evm.model.Chr01.265	VbChr01.00253	VbChr01.00253.1
evm.TU.Chr01.266	evm.model.Chr01.266	VbChr01.00254	VbChr01.00254.1
evm.TU.Chr01.267	evm.model.Chr01.267	VbChr01.00255	VbChr01.00255.1
evm.TU.Chr01.268	evm.model.Chr01.268	VbChr01.00256	VbChr01.00256.1
evm.TU.Chr01.269	evm.model.Chr01.269	VbChr01.00257	VbChr01.00257.1
evm.TU.Chr01.270	evm.model.Chr01.270	VbChr01.00258	VbChr01.00258.1
evm.TU.Chr01.271	evm.model.Chr01.271	VbChr01.00259	VbChr01.00259.1
evm.TU.Chr01.272	evm.model.Chr01.272	VbChr01.00260	VbChr01.00260.1
evm.TU.Chr01.273	evm.model.Chr01.273	VbChr01.00261	VbChr01.00261.1
evm.TU.Chr01.274	evm.model.Chr01.274	VbChr01.00262	VbChr01.00262.1
evm.TU.Chr01.275	evm.model.Chr01.275	VbChr01.00263	VbChr01.00263.1
evm.TU.Chr01.276	evm.model.Chr01.276	VbChr01.00264	VbChr01.00264.1
evm.TU.Chr01.278	evm.model.Chr01.278	VbChr01.00265	VbChr01.00265.1
evm.TU.Chr01.279	evm.model.Chr01.279	VbChr01.00266	VbChr01.00266.1
evm.TU.Chr01.280	evm.model.Chr01.280	VbChr01.00267	VbChr01.00267.1
evm.TU.Chr01.281	evm.model.Chr01.281	VbChr01.00268	VbChr01.00268.1
evm.TU.Chr01.284	evm.model.Chr01.284	VbChr01.00269	VbChr01.00269.1
evm.TU.Chr01.285	evm.model.Chr01.285	VbChr01.00270	VbChr01.00270.1
evm.TU.Chr01.286	evm.model.Chr01.286	VbChr01.00271	VbChr01.00271.1
evm.TU.Chr01.287	evm.model.Chr01.287	VbChr01.00272	VbChr01.00272.1
evm.TU.Chr01.288	evm.model.Chr01.288	VbChr01.00273	VbChr01.00273.1
evm.TU.Chr01.289	evm.model.Chr01.289	VbChr01.00274	VbChr01.00274.1
evm.TU.Chr01.290	evm.model.Chr01.290	VbChr01.00275	VbChr01.00275.1
evm.TU.Chr01.291	evm.model.Chr01.291	VbChr01.00276	VbChr01.00276.1
evm.TU.Chr01.292	evm.model.Chr01.292	VbChr01.00277	VbChr01.00277.1
evm.TU.Chr01.293	evm.model.Chr01.293	VbChr01.00278	VbChr01.00278.1
evm.TU.Chr01.294	evm.model.Chr01.294	VbChr01.00279	VbChr01.00279.1
evm.TU.Chr01.295	evm.model.Chr01.295	VbChr01.00280	VbChr01.00280.1
evm.TU.Chr01.296	evm.model.Chr01.296	VbChr01.00281	VbChr01.00281.1
evm.TU.Chr01.297	evm.model.Chr01.297	VbChr01.00282	VbChr01.00282.1
evm.TU.Chr01.298	evm.model.Chr01.298	VbChr01.00283	VbChr01.00283.1
evm.TU.Chr01.299	evm.model.Chr01.299.1	VbChr01.00284	VbChr01.00284.1
evm.TU.Chr01.300	evm.model.Chr01.300	VbChr01.00285	VbChr01.00285.1
evm.TU.Chr01.301	evm.model.Chr01.301	VbChr01.00286	VbChr01.00286.1
evm.TU.Chr01.302	evm.model.Chr01.302	VbChr01.00287	VbChr01.00287.1
evm.TU.Chr01.303	evm.model.Chr01.303	VbChr01.00288	VbChr01.00288.1
evm.TU.Chr01.304	evm.model.Chr01.304	VbChr01.00289	VbChr01.00289.1
evm.TU.Chr01.305_evm.TU.Chr01.306	evm.model.Chr01.305_evm.model.Chr01.306	VbChr01.00290	VbChr01.00290.1
evm.TU.Chr01.307	evm.model.Chr01.307	VbChr01.00291	VbChr01.00291.1
evm.TU.Chr01.308	evm.model.Chr01.308	VbChr01.00292	VbChr01.00292.1
evm.TU.Chr01.309	evm.model.Chr01.309	VbChr01.00293	VbChr01.00293.1
evm.TU.Chr01.310	evm.model.Chr01.310	VbChr01.00294	VbChr01.00294.1
evm.TU.Chr01.311	evm.model.Chr01.311	VbChr01.00295	VbChr01.00295.1
evm.TU.Chr01.312	evm.model.Chr01.312	VbChr01.00296	VbChr01.00296.1
evm.TU.Chr01.313	evm.model.Chr01.313	VbChr01.00297	VbChr01.00297.1
evm.TU.Chr01.314	evm.model.Chr01.314	VbChr01.00298	VbChr01.00298.1
evm.TU.Chr01.315	evm.model.Chr01.315	VbChr01.00299	VbChr01.00299.1
evm.TU.Chr01.316	evm.model.Chr01.316	VbChr01.00300	VbChr01.00300.1
evm.TU.Chr01.317	evm.model.Chr01.317	VbChr01.00301	VbChr01.00301.1
evm.TU.Chr01.318	evm.model.Chr01.318	VbChr01.00302	VbChr01.00302.1
evm.TU.Chr01.319	evm.model.Chr01.319	VbChr01.00303	VbChr01.00303.1
evm.TU.Chr01.320	evm.model.Chr01.320	VbChr01.00304	VbChr01.00304.1
evm.TU.Chr01.321	evm.model.Chr01.321	VbChr01.00305	VbChr01.00305.1
evm.TU.Chr01.323	evm.model.Chr01.323	VbChr01.00306	VbChr01.00306.1
evm.TU.Chr01.324	evm.model.Chr01.324	VbChr01.00307	VbChr01.00307.1
evm.TU.Chr01.325	evm.model.Chr01.325	VbChr01.00308	VbChr01.00308.1
evm.TU.Chr01.326	evm.model.Chr01.326	VbChr01.00309	VbChr01.00309.1
evm.TU.Chr01.327	evm.model.Chr01.327	VbChr01.00310	VbChr01.00310.1
evm.TU.Chr01.328	evm.model.Chr01.328	VbChr01.00311	VbChr01.00311.1
evm.TU.Chr01.329	evm.model.Chr01.329	VbChr01.00312	VbChr01.00312.1
evm.TU.Chr01.330	evm.model.Chr01.330	VbChr01.00313	VbChr01.00313.1
evm.TU.Chr01.331	evm.model.Chr01.331	VbChr01.00314	VbChr01.00314.1
evm.TU.Chr01.332	evm.model.Chr01.332	VbChr01.00315	VbChr01.00315.1
evm.TU.Chr01.333	evm.model.Chr01.333	VbChr01.00316	VbChr01.00316.1
evm.TU.Chr01.334	evm.model.Chr01.334	VbChr01.00317	VbChr01.00317.1
evm.TU.Chr01.335	evm.model.Chr01.335	VbChr01.00318	VbChr01.00318.1
evm.TU.Chr01.336	evm.model.Chr01.336	VbChr01.00319	VbChr01.00319.1
evm.TU.Chr01.337	evm.model.Chr01.337	VbChr01.00320	VbChr01.00320.1
evm.TU.Chr01.338	evm.model.Chr01.338	VbChr01.00321	VbChr01.00321.1
evm.TU.Chr01.339	evm.model.Chr01.339	VbChr01.00322	VbChr01.00322.1
evm.TU.Chr01.340	evm.model.Chr01.340	VbChr01.00323	VbChr01.00323.1
evm.TU.Chr01.341	evm.model.Chr01.341	VbChr01.00324	VbChr01.00324.1
evm.TU.Chr01.342	evm.model.Chr01.342	VbChr01.00325	VbChr01.00325.1
evm.TU.Chr01.343	evm.model.Chr01.343	VbChr01.00326	VbChr01.00326.1
evm.TU.Chr01.344	evm.model.Chr01.344	VbChr01.00327	VbChr01.00327.1
evm.TU.Chr01.345	evm.model.Chr01.345	VbChr01.00328	VbChr01.00328.1
evm.TU.Chr01.346	evm.model.Chr01.346	VbChr01.00329	VbChr01.00329.1
evm.TU.Chr01.347	evm.model.Chr01.347	VbChr01.00330	VbChr01.00330.1
evm.TU.Chr01.348	evm.model.Chr01.348	VbChr01.00331	VbChr01.00331.1
evm.TU.Chr01.349	evm.model.Chr01.349	VbChr01.00332	VbChr01.00332.1
evm.TU.Chr01.350	evm.model.Chr01.350	VbChr01.00333	VbChr01.00333.1
evm.TU.Chr01.351	evm.model.Chr01.351	VbChr01.00334	VbChr01.00334.1
evm.TU.Chr01.352	evm.model.Chr01.352	VbChr01.00335	VbChr01.00335.1
evm.TU.Chr01.353	evm.model.Chr01.353	VbChr01.00336	VbChr01.00336.1
evm.TU.Chr01.354	evm.model.Chr01.354	VbChr01.00337	VbChr01.00337.1
evm.TU.Chr01.355	evm.model.Chr01.355	VbChr01.00338	VbChr01.00338.1
evm.TU.Chr01.356	evm.model.Chr01.356	VbChr01.00339	VbChr01.00339.1
evm.TU.Chr01.357	evm.model.Chr01.357	VbChr01.00340	VbChr01.00340.1
evm.TU.Chr01.358	evm.model.Chr01.358	VbChr01.00341	VbChr01.00341.1
evm.TU.Chr01.359	evm.model.Chr01.359	VbChr01.00342	VbChr01.00342.1
evm.TU.Chr01.360	evm.model.Chr01.360	VbChr01.00343	VbChr01.00343.1
evm.TU.Chr01.361	evm.model.Chr01.361	VbChr01.00344	VbChr01.00344.1
evm.TU.Chr01.362	evm.model.Chr01.362	VbChr01.00345	VbChr01.00345.1
evm.TU.Chr01.363	evm.model.Chr01.363	VbChr01.00346	VbChr01.00346.1
evm.TU.Chr01.364	evm.model.Chr01.364	VbChr01.00347	VbChr01.00347.1
evm.TU.Chr01.365	evm.model.Chr01.365	VbChr01.00348	VbChr01.00348.1
evm.TU.Chr01.366	evm.model.Chr01.366	VbChr01.00349	VbChr01.00349.1
evm.TU.Chr01.367	evm.model.Chr01.367	VbChr01.00350	VbChr01.00350.1
evm.TU.Chr01.368	evm.model.Chr01.368	VbChr01.00351	VbChr01.00351.1
evm.TU.Chr01.369	evm.model.Chr01.369	VbChr01.00352	VbChr01.00352.1
evm.TU.Chr01.370	evm.model.Chr01.370	VbChr01.00353	VbChr01.00353.1
evm.TU.Chr01.371	evm.model.Chr01.371	VbChr01.00354	VbChr01.00354.1
evm.TU.Chr01.372	evm.model.Chr01.372	VbChr01.00355	VbChr01.00355.1
evm.TU.Chr01.373	evm.model.Chr01.373	VbChr01.00356	VbChr01.00356.1
evm.TU.Chr01.374	evm.model.Chr01.374	VbChr01.00357	VbChr01.00357.1
evm.TU.Chr01.375	evm.model.Chr01.375	VbChr01.00358	VbChr01.00358.1
evm.TU.Chr01.376	evm.model.Chr01.376	VbChr01.00359	VbChr01.00359.1
evm.TU.Chr01.377	evm.model.Chr01.377	VbChr01.00360	VbChr01.00360.1
evm.TU.Chr01.378	evm.model.Chr01.378	VbChr01.00361	VbChr01.00361.1
evm.TU.Chr01.379	evm.model.Chr01.379	VbChr01.00362	VbChr01.00362.1
evm.TU.Chr01.380	evm.model.Chr01.380	VbChr01.00363	VbChr01.00363.1
evm.TU.Chr01.381	evm.model.Chr01.381	VbChr01.00364	VbChr01.00364.1
evm.TU.Chr01.382	evm.model.Chr01.382	VbChr01.00365	VbChr01.00365.1
evm.TU.Chr01.383	evm.model.Chr01.383	VbChr01.00366	VbChr01.00366.1
evm.TU.Chr01.384	evm.model.Chr01.384	VbChr01.00367	VbChr01.00367.1
evm.TU.Chr01.385	evm.model.Chr01.385	VbChr01.00368	VbChr01.00368.1
evm.TU.Chr01.386	evm.model.Chr01.386	VbChr01.00369	VbChr01.00369.1
evm.TU.Chr01.387	evm.model.Chr01.387	VbChr01.00370	VbChr01.00370.1
evm.TU.Chr01.388	evm.model.Chr01.388	VbChr01.00371	VbChr01.00371.1
evm.TU.Chr01.389	evm.model.Chr01.389	VbChr01.00372	VbChr01.00372.1
evm.TU.Chr01.390	evm.model.Chr01.390	VbChr01.00373	VbChr01.00373.1
evm.TU.Chr01.391	evm.model.Chr01.391	VbChr01.00374	VbChr01.00374.1
evm.TU.Chr01.393	evm.model.Chr01.393	VbChr01.00375	VbChr01.00375.1
evm.TU.Chr01.394	evm.model.Chr01.394	VbChr01.00376	VbChr01.00376.1
evm.TU.Chr01.395	evm.model.Chr01.395	VbChr01.00377	VbChr01.00377.1
evm.TU.Chr01.396	evm.model.Chr01.396	VbChr01.00378	VbChr01.00378.1
evm.TU.Chr01.397	evm.model.Chr01.397	VbChr01.00379	VbChr01.00379.1
evm.TU.Chr01.398	evm.model.Chr01.398	VbChr01.00380	VbChr01.00380.1
evm.TU.Chr01.399	evm.model.Chr01.399	VbChr01.00381	VbChr01.00381.1
evm.TU.Chr01.400	evm.model.Chr01.400	VbChr01.00382	VbChr01.00382.1
evm.TU.Chr01.401	evm.model.Chr01.401	VbChr01.00383	VbChr01.00383.1
evm.TU.Chr01.402	evm.model.Chr01.402	VbChr01.00384	VbChr01.00384.1
evm.TU.Chr01.403	evm.model.Chr01.403	VbChr01.00385	VbChr01.00385.1
evm.TU.Chr01.404	evm.model.Chr01.404	VbChr01.00386	VbChr01.00386.1
evm.TU.Chr01.405	evm.model.Chr01.405	VbChr01.00387	VbChr01.00387.1
evm.TU.Chr01.406	evm.model.Chr01.406	VbChr01.00388	VbChr01.00388.1
evm.TU.Chr01.407	evm.model.Chr01.407	VbChr01.00389	VbChr01.00389.1
evm.TU.Chr01.408	evm.model.Chr01.408	VbChr01.00390	VbChr01.00390.1
evm.TU.Chr01.409	evm.model.Chr01.409	VbChr01.00391	VbChr01.00391.1
evm.TU.Chr01.410	evm.model.Chr01.410	VbChr01.00392	VbChr01.00392.1
evm.TU.Chr01.411	evm.model.Chr01.411	VbChr01.00393	VbChr01.00393.1
evm.TU.Chr01.412	evm.model.Chr01.412	VbChr01.00394	VbChr01.00394.1
evm.TU.Chr01.413	evm.model.Chr01.413	VbChr01.00395	VbChr01.00395.1
evm.TU.Chr01.414	evm.model.Chr01.414	VbChr01.00396	VbChr01.00396.1
evm.TU.Chr01.415	evm.model.Chr01.415	VbChr01.00397	VbChr01.00397.1
evm.TU.Chr01.416	evm.model.Chr01.416	VbChr01.00398	VbChr01.00398.1
evm.TU.Chr01.417	evm.model.Chr01.417	VbChr01.00399	VbChr01.00399.1
evm.TU.Chr01.418	evm.model.Chr01.418.1	VbChr01.00400	VbChr01.00400.1
evm.TU.Chr01.419	evm.model.Chr01.419	VbChr01.00401	VbChr01.00401.1
evm.TU.Chr01.420	evm.model.Chr01.420	VbChr01.00402	VbChr01.00402.1
evm.TU.Chr01.421	evm.model.Chr01.421	VbChr01.00403	VbChr01.00403.1
evm.TU.Chr01.422	evm.model.Chr01.422	VbChr01.00404	VbChr01.00404.1
evm.TU.Chr01.423	evm.model.Chr01.423	VbChr01.00405	VbChr01.00405.1
evm.TU.Chr01.424	evm.model.Chr01.424	VbChr01.00406	VbChr01.00406.1
evm.TU.Chr01.426	evm.model.Chr01.426	VbChr01.00407	VbChr01.00407.1
evm.TU.Chr01.427	evm.model.Chr01.427	VbChr01.00408	VbChr01.00408.1
evm.TU.Chr01.428	evm.model.Chr01.428	VbChr01.00409	VbChr01.00409.1
evm.TU.Chr01.429	evm.model.Chr01.429	VbChr01.00410	VbChr01.00410.1
evm.TU.Chr01.430	evm.model.Chr01.430	VbChr01.00411	VbChr01.00411.1
evm.TU.Chr01.431	evm.model.Chr01.431	VbChr01.00412	VbChr01.00412.1
evm.TU.Chr01.432	evm.model.Chr01.432	VbChr01.00413	VbChr01.00413.1
evm.TU.Chr01.433	evm.model.Chr01.433	VbChr01.00414	VbChr01.00414.1
evm.TU.Chr01.434	evm.model.Chr01.434	VbChr01.00415	VbChr01.00415.1
evm.TU.Chr01.435	evm.model.Chr01.435	VbChr01.00416	VbChr01.00416.1
evm.TU.Chr01.436	evm.model.Chr01.436	VbChr01.00417	VbChr01.00417.1
evm.TU.Chr01.437	evm.model.Chr01.437	VbChr01.00418	VbChr01.00418.1
evm.TU.Chr01.438	evm.model.Chr01.438	VbChr01.00419	VbChr01.00419.1
evm.TU.Chr01.439	evm.model.Chr01.439	VbChr01.00420	VbChr01.00420.1
evm.TU.Chr01.440	evm.model.Chr01.440	VbChr01.00421	VbChr01.00421.1
evm.TU.Chr01.441	evm.model.Chr01.441	VbChr01.00422	VbChr01.00422.1
evm.TU.Chr01.442	evm.model.Chr01.442	VbChr01.00423	VbChr01.00423.1
evm.TU.Chr01.443	evm.model.Chr01.443	VbChr01.00424	VbChr01.00424.1
evm.TU.Chr01.444	evm.model.Chr01.444	VbChr01.00425	VbChr01.00425.1
evm.TU.Chr01.445	evm.model.Chr01.445	VbChr01.00426	VbChr01.00426.1
evm.TU.Chr01.446	evm.model.Chr01.446	VbChr01.00427	VbChr01.00427.1
evm.TU.Chr01.447	evm.model.Chr01.447	VbChr01.00428	VbChr01.00428.1
evm.TU.Chr01.448	evm.model.Chr01.448	VbChr01.00429	VbChr01.00429.1
evm.TU.Chr01.449	evm.model.Chr01.449	VbChr01.00430	VbChr01.00430.1
evm.TU.Chr01.450	evm.model.Chr01.450	VbChr01.00431	VbChr01.00431.1
evm.TU.Chr01.451	evm.model.Chr01.451	VbChr01.00432	VbChr01.00432.1
evm.TU.Chr01.452	evm.model.Chr01.452	VbChr01.00433	VbChr01.00433.1
evm.TU.Chr01.453	evm.model.Chr01.453	VbChr01.00434	VbChr01.00434.1
evm.TU.Chr01.454	evm.model.Chr01.454	VbChr01.00435	VbChr01.00435.1
evm.TU.Chr01.455	evm.model.Chr01.455	VbChr01.00436	VbChr01.00436.1
evm.TU.Chr01.456	evm.model.Chr01.456	VbChr01.00437	VbChr01.00437.1
evm.TU.Chr01.457	evm.model.Chr01.457	VbChr01.00438	VbChr01.00438.1
evm.TU.Chr01.458	evm.model.Chr01.458	VbChr01.00439	VbChr01.00439.1
evm.TU.Chr01.459	evm.model.Chr01.459	VbChr01.00440	VbChr01.00440.1
evm.TU.Chr01.460	evm.model.Chr01.460	VbChr01.00441	VbChr01.00441.1
evm.TU.Chr01.461	evm.model.Chr01.461	VbChr01.00442	VbChr01.00442.1
evm.TU.Chr01.462	evm.model.Chr01.462	VbChr01.00443	VbChr01.00443.1
evm.TU.Chr01.463	evm.model.Chr01.463	VbChr01.00444	VbChr01.00444.1
evm.TU.Chr01.464	evm.model.Chr01.464	VbChr01.00445	VbChr01.00445.1
evm.TU.Chr01.465	evm.model.Chr01.465	VbChr01.00446	VbChr01.00446.1
evm.TU.Chr01.466	evm.model.Chr01.466	VbChr01.00447	VbChr01.00447.1
evm.TU.Chr01.467	evm.model.Chr01.467	VbChr01.00448	VbChr01.00448.1
evm.TU.Chr01.468	evm.model.Chr01.468	VbChr01.00449	VbChr01.00449.1
evm.TU.Chr01.469	evm.model.Chr01.469	VbChr01.00450	VbChr01.00450.1
evm.TU.Chr01.470	evm.model.Chr01.470	VbChr01.00451	VbChr01.00451.1
evm.TU.Chr01.471	evm.model.Chr01.471	VbChr01.00452	VbChr01.00452.1
evm.TU.Chr01.472	evm.model.Chr01.472	VbChr01.00453	VbChr01.00453.1
evm.TU.Chr01.473	evm.model.Chr01.473	VbChr01.00454	VbChr01.00454.1
evm.TU.Chr01.474	evm.model.Chr01.474	VbChr01.00455	VbChr01.00455.1
evm.TU.Chr01.475	evm.model.Chr01.475	VbChr01.00456	VbChr01.00456.1
evm.TU.Chr01.476	evm.model.Chr01.476	VbChr01.00457	VbChr01.00457.1
evm.TU.Chr01.477	evm.model.Chr01.477	VbChr01.00458	VbChr01.00458.1
evm.TU.Chr01.478	evm.model.Chr01.478	VbChr01.00459	VbChr01.00459.1
evm.TU.Chr01.480	evm.model.Chr01.480	VbChr01.00460	VbChr01.00460.1
evm.TU.Chr01.481	evm.model.Chr01.481	VbChr01.00461	VbChr01.00461.1
evm.TU.Chr01.482	evm.model.Chr01.482	VbChr01.00462	VbChr01.00462.1
evm.TU.Chr01.483	evm.model.Chr01.483	VbChr01.00463	VbChr01.00463.1
evm.TU.Chr01.484	evm.model.Chr01.484	VbChr01.00464	VbChr01.00464.1
evm.TU.Chr01.485	evm.model.Chr01.485	VbChr01.00465	VbChr01.00465.1
evm.TU.Chr01.486	evm.model.Chr01.486	VbChr01.00466	VbChr01.00466.1
evm.TU.Chr01.487	evm.model.Chr01.487	VbChr01.00467	VbChr01.00467.1
evm.TU.Chr01.488	evm.model.Chr01.488	VbChr01.00468	VbChr01.00468.1
evm.TU.Chr01.489	evm.model.Chr01.489	VbChr01.00469	VbChr01.00469.1
evm.TU.Chr01.490	evm.model.Chr01.490	VbChr01.00470	VbChr01.00470.1
evm.TU.Chr01.491	evm.model.Chr01.491	VbChr01.00471	VbChr01.00471.1
evm.TU.Chr01.492	evm.model.Chr01.492	VbChr01.00472	VbChr01.00472.1
evm.TU.Chr01.493	evm.model.Chr01.493	VbChr01.00473	VbChr01.00473.1
evm.TU.Chr01.494	evm.model.Chr01.494	VbChr01.00474	VbChr01.00474.1
evm.TU.Chr01.495	evm.model.Chr01.495	VbChr01.00475	VbChr01.00475.1
evm.TU.Chr01.496	evm.model.Chr01.496	VbChr01.00476	VbChr01.00476.1
evm.TU.Chr01.497	evm.model.Chr01.497	VbChr01.00477	VbChr01.00477.1
evm.TU.Chr01.498	evm.model.Chr01.498	VbChr01.00478	VbChr01.00478.1
evm.TU.Chr01.499	evm.model.Chr01.499	VbChr01.00479	VbChr01.00479.1
evm.TU.Chr01.500	evm.model.Chr01.500	VbChr01.00480	VbChr01.00480.1
evm.TU.Chr01.501	evm.model.Chr01.501	VbChr01.00481	VbChr01.00481.1
evm.TU.Chr01.502	evm.model.Chr01.502	VbChr01.00482	VbChr01.00482.1
evm.TU.Chr01.503	evm.model.Chr01.503	VbChr01.00483	VbChr01.00483.1
evm.TU.Chr01.504	evm.model.Chr01.504	VbChr01.00484	VbChr01.00484.1
evm.TU.Chr01.505	evm.model.Chr01.505	VbChr01.00485	VbChr01.00485.1
evm.TU.Chr01.506	evm.model.Chr01.506	VbChr01.00486	VbChr01.00486.1
evm.TU.Chr01.507	evm.model.Chr01.507.1	VbChr01.00487	VbChr01.00487.1
evm.TU.Chr01.509	evm.model.Chr01.509	VbChr01.00488	VbChr01.00488.1
evm.TU.Chr01.510	evm.model.Chr01.510	VbChr01.00489	VbChr01.00489.1
evm.TU.Chr01.511	evm.model.Chr01.511	VbChr01.00490	VbChr01.00490.1
evm.TU.Chr01.512	evm.model.Chr01.512	VbChr01.00491	VbChr01.00491.1
evm.TU.Chr01.514	evm.model.Chr01.514	VbChr01.00492	VbChr01.00492.1
evm.TU.Chr01.515	evm.model.Chr01.515	VbChr01.00493	VbChr01.00493.1
evm.TU.Chr01.516	evm.model.Chr01.516	VbChr01.00494	VbChr01.00494.1
evm.TU.Chr01.517	evm.model.Chr01.517	VbChr01.00495	VbChr01.00495.1
evm.TU.Chr01.518	evm.model.Chr01.518	VbChr01.00496	VbChr01.00496.1
evm.TU.Chr01.520	evm.model.Chr01.520	VbChr01.00497	VbChr01.00497.1
evm.TU.Chr01.521	evm.model.Chr01.521	VbChr01.00498	VbChr01.00498.1
evm.TU.Chr01.522	evm.model.Chr01.522	VbChr01.00499	VbChr01.00499.1
evm.TU.Chr01.523	evm.model.Chr01.523	VbChr01.00500	VbChr01.00500.1
evm.TU.Chr01.526	evm.model.Chr01.526	VbChr01.00501	VbChr01.00501.1
evm.TU.Chr01.530	evm.model.Chr01.530	VbChr01.00502	VbChr01.00502.1
evm.TU.Chr01.531	evm.model.Chr01.531	VbChr01.00503	VbChr01.00503.1
evm.TU.Chr01.532	evm.model.Chr01.532	VbChr01.00504	VbChr01.00504.1
evm.TU.Chr01.533	evm.model.Chr01.533	VbChr01.00505	VbChr01.00505.1
evm.TU.Chr01.534	evm.model.Chr01.534	VbChr01.00506	VbChr01.00506.1
evm.TU.Chr01.535	evm.model.Chr01.535	VbChr01.00507	VbChr01.00507.1
evm.TU.Chr01.536	evm.model.Chr01.536	VbChr01.00508	VbChr01.00508.1
evm.TU.Chr01.537	evm.model.Chr01.537	VbChr01.00509	VbChr01.00509.1
evm.TU.Chr01.538	evm.model.Chr01.538	VbChr01.00510	VbChr01.00510.1
evm.TU.Chr01.539	evm.model.Chr01.539	VbChr01.00511	VbChr01.00511.1
evm.TU.Chr01.540	evm.model.Chr01.540	VbChr01.00512	VbChr01.00512.1
evm.TU.Chr01.541	evm.model.Chr01.541	VbChr01.00513	VbChr01.00513.1
evm.TU.Chr01.543	evm.model.Chr01.543	VbChr01.00514	VbChr01.00514.1
evm.TU.Chr01.544	evm.model.Chr01.544	VbChr01.00515	VbChr01.00515.1
evm.TU.Chr01.545	evm.model.Chr01.545	VbChr01.00516	VbChr01.00516.1
evm.TU.Chr01.546	evm.model.Chr01.546	VbChr01.00517	VbChr01.00517.1
evm.TU.Chr01.547	evm.model.Chr01.547.1	VbChr01.00518	VbChr01.00518.1
evm.TU.Chr01.548	evm.model.Chr01.548	VbChr01.00519	VbChr01.00519.1
evm.TU.Chr01.549	evm.model.Chr01.549	VbChr01.00520	VbChr01.00520.1
evm.TU.Chr01.550	evm.model.Chr01.550	VbChr01.00521	VbChr01.00521.1
evm.TU.Chr01.551	evm.model.Chr01.551	VbChr01.00522	VbChr01.00522.1
evm.TU.Chr01.552	evm.model.Chr01.552	VbChr01.00523	VbChr01.00523.1
evm.TU.Chr01.553	evm.model.Chr01.553	VbChr01.00524	VbChr01.00524.1
evm.TU.Chr01.554	evm.model.Chr01.554	VbChr01.00525	VbChr01.00525.1
evm.TU.Chr01.555	evm.model.Chr01.555	VbChr01.00526	VbChr01.00526.1
evm.TU.Chr01.556	evm.model.Chr01.556	VbChr01.00527	VbChr01.00527.1
evm.TU.Chr01.557	evm.model.Chr01.557	VbChr01.00528	VbChr01.00528.1
evm.TU.Chr01.558	evm.model.Chr01.558	VbChr01.00529	VbChr01.00529.1
evm.TU.Chr01.559	evm.model.Chr01.559	VbChr01.00530	VbChr01.00530.1
evm.TU.Chr01.560	evm.model.Chr01.560	VbChr01.00531	VbChr01.00531.1
evm.TU.Chr01.561	evm.model.Chr01.561	VbChr01.00532	VbChr01.00532.1
evm.TU.Chr01.562	evm.model.Chr01.562	VbChr01.00533	VbChr01.00533.1
evm.TU.Chr01.563	evm.model.Chr01.563	VbChr01.00534	VbChr01.00534.1
evm.TU.Chr01.564	evm.model.Chr01.564	VbChr01.00535	VbChr01.00535.1
evm.TU.Chr01.565	evm.model.Chr01.565	VbChr01.00536	VbChr01.00536.1
evm.TU.Chr01.566	evm.model.Chr01.566	VbChr01.00537	VbChr01.00537.1
evm.TU.Chr01.567	evm.model.Chr01.567	VbChr01.00538	VbChr01.00538.1
evm.TU.Chr01.568	evm.model.Chr01.568	VbChr01.00539	VbChr01.00539.1
evm.TU.Chr01.569	evm.model.Chr01.569	VbChr01.00540	VbChr01.00540.1
evm.TU.Chr01.570	evm.model.Chr01.570	VbChr01.00541	VbChr01.00541.1
evm.TU.Chr01.571	evm.model.Chr01.571	VbChr01.00542	VbChr01.00542.1
evm.TU.Chr01.572	evm.model.Chr01.572	VbChr01.00543	VbChr01.00543.1
evm.TU.Chr01.573	evm.model.Chr01.573	VbChr01.00544	VbChr01.00544.1
evm.TU.Chr01.574	evm.model.Chr01.574	VbChr01.00545	VbChr01.00545.1
evm.TU.Chr01.575	evm.model.Chr01.575	VbChr01.00546	VbChr01.00546.1
evm.TU.Chr01.576	evm.model.Chr01.576	VbChr01.00547	VbChr01.00547.1
evm.TU.Chr01.577	evm.model.Chr01.577	VbChr01.00548	VbChr01.00548.1
evm.TU.Chr01.578	evm.model.Chr01.578	VbChr01.00549	VbChr01.00549.1
evm.TU.Chr01.579	evm.model.Chr01.579	VbChr01.00550	VbChr01.00550.1
evm.TU.Chr01.580	evm.model.Chr01.580	VbChr01.00551	VbChr01.00551.1
evm.TU.Chr01.581	evm.model.Chr01.581	VbChr01.00552	VbChr01.00552.1
evm.TU.Chr01.582	evm.model.Chr01.582	VbChr01.00553	VbChr01.00553.1
evm.TU.Chr01.583	evm.model.Chr01.583	VbChr01.00554	VbChr01.00554.1
evm.TU.Chr01.584	evm.model.Chr01.584	VbChr01.00555	VbChr01.00555.1
evm.TU.Chr01.585	evm.model.Chr01.585	VbChr01.00556	VbChr01.00556.1
evm.TU.Chr01.586	evm.model.Chr01.586	VbChr01.00557	VbChr01.00557.1
evm.TU.Chr01.587	evm.model.Chr01.587	VbChr01.00558	VbChr01.00558.1
evm.TU.Chr01.588	evm.model.Chr01.588	VbChr01.00559	VbChr01.00559.1
evm.TU.Chr01.589	evm.model.Chr01.589	VbChr01.00560	VbChr01.00560.1
evm.TU.Chr01.590	evm.model.Chr01.590	VbChr01.00561	VbChr01.00561.1
evm.TU.Chr01.591	evm.model.Chr01.591	VbChr01.00562	VbChr01.00562.1
evm.TU.Chr01.592	evm.model.Chr01.592	VbChr01.00563	VbChr01.00563.1
evm.TU.Chr01.593	evm.model.Chr01.593	VbChr01.00564	VbChr01.00564.1
evm.TU.Chr01.594	evm.model.Chr01.594	VbChr01.00565	VbChr01.00565.1
evm.TU.Chr01.595	evm.model.Chr01.595	VbChr01.00566	VbChr01.00566.1
evm.TU.Chr01.596	evm.model.Chr01.596	VbChr01.00567	VbChr01.00567.1
evm.TU.Chr01.597	evm.model.Chr01.597	VbChr01.00568	VbChr01.00568.1
evm.TU.Chr01.598	evm.model.Chr01.598	VbChr01.00569	VbChr01.00569.1
evm.TU.Chr01.599	evm.model.Chr01.599	VbChr01.00570	VbChr01.00570.1
evm.TU.Chr01.600	evm.model.Chr01.600	VbChr01.00571	VbChr01.00571.1
evm.TU.Chr01.601	evm.model.Chr01.601	VbChr01.00572	VbChr01.00572.1
evm.TU.Chr01.602	evm.model.Chr01.602	VbChr01.00573	VbChr01.00573.1
evm.TU.Chr01.603	evm.model.Chr01.603	VbChr01.00574	VbChr01.00574.1
evm.TU.Chr01.604	evm.model.Chr01.604	VbChr01.00575	VbChr01.00575.1
evm.TU.Chr01.605	evm.model.Chr01.605	VbChr01.00576	VbChr01.00576.1
evm.TU.Chr01.606	evm.model.Chr01.606	VbChr01.00577	VbChr01.00577.1
evm.TU.Chr01.607	evm.model.Chr01.607	VbChr01.00578	VbChr01.00578.1
evm.TU.Chr01.608	evm.model.Chr01.608	VbChr01.00579	VbChr01.00579.1
evm.TU.Chr01.609	evm.model.Chr01.609	VbChr01.00580	VbChr01.00580.1
evm.TU.Chr01.610	evm.model.Chr01.610	VbChr01.00581	VbChr01.00581.1
evm.TU.Chr01.611	evm.model.Chr01.611	VbChr01.00582	VbChr01.00582.1
evm.TU.Chr01.612	evm.model.Chr01.612	VbChr01.00583	VbChr01.00583.1
evm.TU.Chr01.613	evm.model.Chr01.613	VbChr01.00584	VbChr01.00584.1
evm.TU.Chr01.614	evm.model.Chr01.614	VbChr01.00585	VbChr01.00585.1
evm.TU.Chr01.615	evm.model.Chr01.615	VbChr01.00586	VbChr01.00586.1
evm.TU.Chr01.616	evm.model.Chr01.616	VbChr01.00587	VbChr01.00587.1
evm.TU.Chr01.617	evm.model.Chr01.617	VbChr01.00588	VbChr01.00588.1
evm.TU.Chr01.618	evm.model.Chr01.618	VbChr01.00589	VbChr01.00589.1
evm.TU.Chr01.620	evm.model.Chr01.620	VbChr01.00590	VbChr01.00590.1
evm.TU.Chr01.621	evm.model.Chr01.621	VbChr01.00591	VbChr01.00591.1
evm.TU.Chr01.622	evm.model.Chr01.622	VbChr01.00592	VbChr01.00592.1
evm.TU.Chr01.623	evm.model.Chr01.623	VbChr01.00593	VbChr01.00593.1
evm.TU.Chr01.624	evm.model.Chr01.624	VbChr01.00594	VbChr01.00594.1
evm.TU.Chr01.625	evm.model.Chr01.625	VbChr01.00595	VbChr01.00595.1
evm.TU.Chr01.626	evm.model.Chr01.626	VbChr01.00596	VbChr01.00596.1
evm.TU.Chr01.627	evm.model.Chr01.627	VbChr01.00597	VbChr01.00597.1
evm.TU.Chr01.628	evm.model.Chr01.628	VbChr01.00598	VbChr01.00598.1
evm.TU.Chr01.629	evm.model.Chr01.629	VbChr01.00599	VbChr01.00599.1
evm.TU.Chr01.630	evm.model.Chr01.630	VbChr01.00600	VbChr01.00600.1
evm.TU.Chr01.631	evm.model.Chr01.631	VbChr01.00601	VbChr01.00601.1
evm.TU.Chr01.632	evm.model.Chr01.632	VbChr01.00602	VbChr01.00602.1
evm.TU.Chr01.633	evm.model.Chr01.633	VbChr01.00603	VbChr01.00603.1
evm.TU.Chr01.634	evm.model.Chr01.634	VbChr01.00604	VbChr01.00604.1
evm.TU.Chr01.635	evm.model.Chr01.635	VbChr01.00605	VbChr01.00605.1
evm.TU.Chr01.636	evm.model.Chr01.636	VbChr01.00606	VbChr01.00606.1
evm.TU.Chr01.637	evm.model.Chr01.637	VbChr01.00607	VbChr01.00607.1
evm.TU.Chr01.638	evm.model.Chr01.638	VbChr01.00608	VbChr01.00608.1
evm.TU.Chr01.639	evm.model.Chr01.639	VbChr01.00609	VbChr01.00609.1
evm.TU.Chr01.640	evm.model.Chr01.640	VbChr01.00610	VbChr01.00610.1
evm.TU.Chr01.643	evm.model.Chr01.643	VbChr01.00611	VbChr01.00611.1
evm.TU.Chr01.645	evm.model.Chr01.645	VbChr01.00612	VbChr01.00612.1
evm.TU.Chr01.646	evm.model.Chr01.646	VbChr01.00613	VbChr01.00613.1
evm.TU.Chr01.647	evm.model.Chr01.647	VbChr01.00614	VbChr01.00614.1
evm.TU.Chr01.648	evm.model.Chr01.648	VbChr01.00615	VbChr01.00615.1
evm.TU.Chr01.649	evm.model.Chr01.649	VbChr01.00616	VbChr01.00616.1
evm.TU.Chr01.650	evm.model.Chr01.650	VbChr01.00617	VbChr01.00617.1
evm.TU.Chr01.651	evm.model.Chr01.651	VbChr01.00618	VbChr01.00618.1
evm.TU.Chr01.652	evm.model.Chr01.652	VbChr01.00619	VbChr01.00619.1
evm.TU.Chr01.653	evm.model.Chr01.653	VbChr01.00620	VbChr01.00620.1
evm.TU.Chr01.654	evm.model.Chr01.654	VbChr01.00621	VbChr01.00621.1
evm.TU.Chr01.655	evm.model.Chr01.655	VbChr01.00622	VbChr01.00622.1
evm.TU.Chr01.656	evm.model.Chr01.656	VbChr01.00623	VbChr01.00623.1
evm.TU.Chr01.657	evm.model.Chr01.657	VbChr01.00624	VbChr01.00624.1
evm.TU.Chr01.658	evm.model.Chr01.658	VbChr01.00625	VbChr01.00625.1
evm.TU.Chr01.659	evm.model.Chr01.659	VbChr01.00626	VbChr01.00626.1
evm.TU.Chr01.660	evm.model.Chr01.660	VbChr01.00627	VbChr01.00627.1
evm.TU.Chr01.661	evm.model.Chr01.661	VbChr01.00628	VbChr01.00628.1
evm.TU.Chr01.662	evm.model.Chr01.662	VbChr01.00629	VbChr01.00629.1
evm.TU.Chr01.663	evm.model.Chr01.663	VbChr01.00630	VbChr01.00630.1
evm.TU.Chr01.664	evm.model.Chr01.664	VbChr01.00631	VbChr01.00631.1
evm.TU.Chr01.665	evm.model.Chr01.665	VbChr01.00632	VbChr01.00632.1
evm.TU.Chr01.666	evm.model.Chr01.666	VbChr01.00633	VbChr01.00633.1
evm.TU.Chr01.667	evm.model.Chr01.667	VbChr01.00634	VbChr01.00634.1
evm.TU.Chr01.668	evm.model.Chr01.668	VbChr01.00635	VbChr01.00635.1
evm.TU.Chr01.669	evm.model.Chr01.669	VbChr01.00636	VbChr01.00636.1
evm.TU.Chr01.670	evm.model.Chr01.670	VbChr01.00637	VbChr01.00637.1
evm.TU.Chr01.671	evm.model.Chr01.671	VbChr01.00638	VbChr01.00638.1
evm.TU.Chr01.672	evm.model.Chr01.672	VbChr01.00639	VbChr01.00639.1
evm.TU.Chr01.673	evm.model.Chr01.673	VbChr01.00640	VbChr01.00640.1
evm.TU.Chr01.674	evm.model.Chr01.674	VbChr01.00641	VbChr01.00641.1
evm.TU.Chr01.675	evm.model.Chr01.675	VbChr01.00642	VbChr01.00642.1
evm.TU.Chr01.676	evm.model.Chr01.676	VbChr01.00643	VbChr01.00643.1
evm.TU.Chr01.677	evm.model.Chr01.677	VbChr01.00644	VbChr01.00644.1
evm.TU.Chr01.678	evm.model.Chr01.678	VbChr01.00645	VbChr01.00645.1
evm.TU.Chr01.679	evm.model.Chr01.679	VbChr01.00646	VbChr01.00646.1
evm.TU.Chr01.680	evm.model.Chr01.680	VbChr01.00647	VbChr01.00647.1
evm.TU.Chr01.681	evm.model.Chr01.681	VbChr01.00648	VbChr01.00648.1
evm.TU.Chr01.682	evm.model.Chr01.682	VbChr01.00649	VbChr01.00649.1
evm.TU.Chr01.683	evm.model.Chr01.683	VbChr01.00650	VbChr01.00650.1
evm.TU.Chr01.684	evm.model.Chr01.684	VbChr01.00651	VbChr01.00651.1
evm.TU.Chr01.685	evm.model.Chr01.685	VbChr01.00652	VbChr01.00652.1
evm.TU.Chr01.686	evm.model.Chr01.686	VbChr01.00653	VbChr01.00653.1
evm.TU.Chr01.687	evm.model.Chr01.687	VbChr01.00654	VbChr01.00654.1
evm.TU.Chr01.688	evm.model.Chr01.688	VbChr01.00655	VbChr01.00655.1
evm.TU.Chr01.689	evm.model.Chr01.689	VbChr01.00656	VbChr01.00656.1
evm.TU.Chr01.690	evm.model.Chr01.690	VbChr01.00657	VbChr01.00657.1
evm.TU.Chr01.691	evm.model.Chr01.691	VbChr01.00658	VbChr01.00658.1
evm.TU.Chr01.692	evm.model.Chr01.692	VbChr01.00659	VbChr01.00659.1
evm.TU.Chr01.693	evm.model.Chr01.693	VbChr01.00660	VbChr01.00660.1
evm.TU.Chr01.694	evm.model.Chr01.694	VbChr01.00661	VbChr01.00661.1
evm.TU.Chr01.695	evm.model.Chr01.695	VbChr01.00662	VbChr01.00662.1
evm.TU.Chr01.696	evm.model.Chr01.696.1	VbChr01.00663	VbChr01.00663.1
evm.TU.Chr01.697	evm.model.Chr01.697	VbChr01.00664	VbChr01.00664.1
evm.TU.Chr01.698	evm.model.Chr01.698	VbChr01.00665	VbChr01.00665.1
evm.TU.Chr01.699	evm.model.Chr01.699	VbChr01.00666	VbChr01.00666.1
evm.TU.Chr01.700	evm.model.Chr01.700	VbChr01.00667	VbChr01.00667.1
evm.TU.Chr01.701	evm.model.Chr01.701	VbChr01.00668	VbChr01.00668.1
evm.TU.Chr01.702	evm.model.Chr01.702	VbChr01.00669	VbChr01.00669.1
evm.TU.Chr01.703	evm.model.Chr01.703	VbChr01.00670	VbChr01.00670.1
evm.TU.Chr01.704	evm.model.Chr01.704	VbChr01.00671	VbChr01.00671.1
evm.TU.Chr01.705	evm.model.Chr01.705	VbChr01.00672	VbChr01.00672.1
evm.TU.Chr01.706	evm.model.Chr01.706	VbChr01.00673	VbChr01.00673.1
evm.TU.Chr01.707	evm.model.Chr01.707	VbChr01.00674	VbChr01.00674.1
evm.TU.Chr01.708	evm.model.Chr01.708	VbChr01.00675	VbChr01.00675.1
evm.TU.Chr01.709	evm.model.Chr01.709	VbChr01.00676	VbChr01.00676.1
evm.TU.Chr01.710	evm.model.Chr01.710	VbChr01.00677	VbChr01.00677.1
evm.TU.Chr01.711	evm.model.Chr01.711	VbChr01.00678	VbChr01.00678.1
evm.TU.Chr01.712	evm.model.Chr01.712	VbChr01.00679	VbChr01.00679.1
evm.TU.Chr01.713	evm.model.Chr01.713	VbChr01.00680	VbChr01.00680.1
evm.TU.Chr01.714	evm.model.Chr01.714	VbChr01.00681	VbChr01.00681.1
evm.TU.Chr01.718	evm.model.Chr01.718	VbChr01.00682	VbChr01.00682.1
evm.TU.Chr01.719	evm.model.Chr01.719	VbChr01.00683	VbChr01.00683.1
evm.TU.Chr01.720	evm.model.Chr01.720	VbChr01.00684	VbChr01.00684.1
evm.TU.Chr01.721	evm.model.Chr01.721	VbChr01.00685	VbChr01.00685.1
evm.TU.Chr01.722	evm.model.Chr01.722	VbChr01.00686	VbChr01.00686.1
evm.TU.Chr01.723	evm.model.Chr01.723	VbChr01.00687	VbChr01.00687.1
evm.TU.Chr01.724	evm.model.Chr01.724	VbChr01.00688	VbChr01.00688.1
evm.TU.Chr01.725	evm.model.Chr01.725	VbChr01.00689	VbChr01.00689.1
evm.TU.Chr01.726	evm.model.Chr01.726	VbChr01.00690	VbChr01.00690.1
evm.TU.Chr01.727	evm.model.Chr01.727	VbChr01.00691	VbChr01.00691.1
evm.TU.Chr01.728	evm.model.Chr01.728	VbChr01.00692	VbChr01.00692.1
evm.TU.Chr01.729	evm.model.Chr01.729	VbChr01.00693	VbChr01.00693.1
evm.TU.Chr01.730	evm.model.Chr01.730	VbChr01.00694	VbChr01.00694.1
evm.TU.Chr01.731	evm.model.Chr01.731	VbChr01.00695	VbChr01.00695.1
evm.TU.Chr01.732	evm.model.Chr01.732	VbChr01.00696	VbChr01.00696.1
evm.TU.Chr01.733	evm.model.Chr01.733	VbChr01.00697	VbChr01.00697.1
evm.TU.Chr01.734	evm.model.Chr01.734	VbChr01.00698	VbChr01.00698.1
evm.TU.Chr01.735	evm.model.Chr01.735	VbChr01.00699	VbChr01.00699.1
evm.TU.Chr01.736	evm.model.Chr01.736	VbChr01.00700	VbChr01.00700.1
evm.TU.Chr01.737	evm.model.Chr01.737	VbChr01.00701	VbChr01.00701.1
evm.TU.Chr01.738	evm.model.Chr01.738	VbChr01.00702	VbChr01.00702.1
evm.TU.Chr01.739	evm.model.Chr01.739	VbChr01.00703	VbChr01.00703.1
evm.TU.Chr01.740	evm.model.Chr01.740	VbChr01.00704	VbChr01.00704.1
evm.TU.Chr01.741	evm.model.Chr01.741	VbChr01.00705	VbChr01.00705.1
evm.TU.Chr01.742	evm.model.Chr01.742	VbChr01.00706	VbChr01.00706.1
evm.TU.Chr01.743	evm.model.Chr01.743	VbChr01.00707	VbChr01.00707.1
evm.TU.Chr01.744	evm.model.Chr01.744	VbChr01.00708	VbChr01.00708.1
evm.TU.Chr01.745	evm.model.Chr01.745	VbChr01.00709	VbChr01.00709.1
evm.TU.Chr01.746	evm.model.Chr01.746	VbChr01.00710	VbChr01.00710.1
evm.TU.Chr01.747	evm.model.Chr01.747	VbChr01.00711	VbChr01.00711.1
evm.TU.Chr01.748	evm.model.Chr01.748	VbChr01.00712	VbChr01.00712.1
evm.TU.Chr01.749	evm.model.Chr01.749	VbChr01.00713	VbChr01.00713.1
evm.TU.Chr01.751	evm.model.Chr01.751	VbChr01.00714	VbChr01.00714.1
evm.TU.Chr01.752	evm.model.Chr01.752	VbChr01.00715	VbChr01.00715.1
evm.TU.Chr01.753	evm.model.Chr01.753	VbChr01.00716	VbChr01.00716.1
evm.TU.Chr01.754	evm.model.Chr01.754	VbChr01.00717	VbChr01.00717.1
evm.TU.Chr01.755	evm.model.Chr01.755	VbChr01.00718	VbChr01.00718.1
evm.TU.Chr01.756	evm.model.Chr01.756	VbChr01.00719	VbChr01.00719.1
evm.TU.Chr01.757	evm.model.Chr01.757	VbChr01.00720	VbChr01.00720.1
evm.TU.Chr01.758	evm.model.Chr01.758	VbChr01.00721	VbChr01.00721.1
evm.TU.Chr01.759	evm.model.Chr01.759	VbChr01.00722	VbChr01.00722.1
evm.TU.Chr01.760	evm.model.Chr01.760	VbChr01.00723	VbChr01.00723.1
evm.TU.Chr01.762	evm.model.Chr01.762	VbChr01.00724	VbChr01.00724.1
evm.TU.Chr01.761	evm.model.Chr01.761	VbChr01.00725	VbChr01.00725.1
evm.TU.Chr01.763	evm.model.Chr01.763	VbChr01.00726	VbChr01.00726.1
evm.TU.Chr01.765	evm.model.Chr01.765	VbChr01.00727	VbChr01.00727.1
evm.TU.Chr01.766	evm.model.Chr01.766	VbChr01.00728	VbChr01.00728.1
evm.TU.Chr01.767	evm.model.Chr01.767	VbChr01.00729	VbChr01.00729.1
evm.TU.Chr01.768	evm.model.Chr01.768	VbChr01.00730	VbChr01.00730.1
evm.TU.Chr01.769	evm.model.Chr01.769	VbChr01.00731	VbChr01.00731.1
evm.TU.Chr01.770	evm.model.Chr01.770	VbChr01.00732	VbChr01.00732.1
evm.TU.Chr01.771	evm.model.Chr01.771	VbChr01.00733	VbChr01.00733.1
evm.TU.Chr01.772	evm.model.Chr01.772	VbChr01.00734	VbChr01.00734.1
evm.TU.Chr01.773	evm.model.Chr01.773	VbChr01.00735	VbChr01.00735.1
evm.TU.Chr01.774	evm.model.Chr01.774	VbChr01.00736	VbChr01.00736.1
evm.TU.Chr01.775	evm.model.Chr01.775	VbChr01.00737	VbChr01.00737.1
evm.TU.Chr01.776	evm.model.Chr01.776	VbChr01.00738	VbChr01.00738.1
evm.TU.Chr01.777	evm.model.Chr01.777	VbChr01.00739	VbChr01.00739.1
evm.TU.Chr01.778	evm.model.Chr01.778	VbChr01.00740	VbChr01.00740.1
evm.TU.Chr01.779	evm.model.Chr01.779	VbChr01.00741	VbChr01.00741.1
evm.TU.Chr01.780	evm.model.Chr01.780	VbChr01.00742	VbChr01.00742.1
evm.TU.Chr01.781	evm.model.Chr01.781	VbChr01.00743	VbChr01.00743.1
evm.TU.Chr01.782	evm.model.Chr01.782	VbChr01.00744	VbChr01.00744.1
evm.TU.Chr01.783	evm.model.Chr01.783	VbChr01.00745	VbChr01.00745.1
evm.TU.Chr01.785	evm.model.Chr01.785	VbChr01.00746	VbChr01.00746.1
evm.TU.Chr01.786	evm.model.Chr01.786	VbChr01.00747	VbChr01.00747.1
evm.TU.Chr01.787	evm.model.Chr01.787	VbChr01.00748	VbChr01.00748.1
evm.TU.Chr01.788	evm.model.Chr01.788	VbChr01.00749	VbChr01.00749.1
evm.TU.Chr01.789	evm.model.Chr01.789	VbChr01.00750	VbChr01.00750.1
evm.TU.Chr01.790	evm.model.Chr01.790	VbChr01.00751	VbChr01.00751.1
evm.TU.Chr01.791	evm.model.Chr01.791	VbChr01.00752	VbChr01.00752.1
evm.TU.Chr01.792	evm.model.Chr01.792	VbChr01.00753	VbChr01.00753.1
evm.TU.Chr01.793	evm.model.Chr01.793	VbChr01.00754	VbChr01.00754.1
evm.TU.Chr01.794	evm.model.Chr01.794	VbChr01.00755	VbChr01.00755.1
evm.TU.Chr01.795	evm.model.Chr01.795	VbChr01.00756	VbChr01.00756.1
evm.TU.Chr01.796	evm.model.Chr01.796	VbChr01.00757	VbChr01.00757.1
evm.TU.Chr01.797	evm.model.Chr01.797	VbChr01.00758	VbChr01.00758.1
evm.TU.Chr01.798	evm.model.Chr01.798	VbChr01.00759	VbChr01.00759.1
evm.TU.Chr01.799	evm.model.Chr01.799	VbChr01.00760	VbChr01.00760.1
evm.TU.Chr01.800	evm.model.Chr01.800	VbChr01.00761	VbChr01.00761.1
evm.TU.Chr01.801	evm.model.Chr01.801	VbChr01.00762	VbChr01.00762.1
evm.TU.Chr01.802	evm.model.Chr01.802	VbChr01.00763	VbChr01.00763.1
evm.TU.Chr01.803	evm.model.Chr01.803	VbChr01.00764	VbChr01.00764.1
evm.TU.Chr01.804	evm.model.Chr01.804	VbChr01.00765	VbChr01.00765.1
evm.TU.Chr01.805	evm.model.Chr01.805	VbChr01.00766	VbChr01.00766.1
evm.TU.Chr01.806	evm.model.Chr01.806	VbChr01.00767	VbChr01.00767.1
evm.TU.Chr01.807	evm.model.Chr01.807	VbChr01.00768	VbChr01.00768.1
evm.TU.Chr01.808	evm.model.Chr01.808	VbChr01.00769	VbChr01.00769.1
evm.TU.Chr01.809	evm.model.Chr01.809	VbChr01.00770	VbChr01.00770.1
evm.TU.Chr01.810	evm.model.Chr01.810	VbChr01.00771	VbChr01.00771.1
evm.TU.Chr01.811	evm.model.Chr01.811	VbChr01.00772	VbChr01.00772.1
evm.TU.Chr01.812	evm.model.Chr01.812	VbChr01.00773	VbChr01.00773.1
evm.TU.Chr01.813	evm.model.Chr01.813	VbChr01.00774	VbChr01.00774.1
evm.TU.Chr01.814	evm.model.Chr01.814	VbChr01.00775	VbChr01.00775.1
evm.TU.Chr01.815	evm.model.Chr01.815	VbChr01.00776	VbChr01.00776.1
evm.TU.Chr01.816	evm.model.Chr01.816	VbChr01.00777	VbChr01.00777.1
evm.TU.Chr01.817	evm.model.Chr01.817	VbChr01.00778	VbChr01.00778.1
evm.TU.Chr01.818	evm.model.Chr01.818	VbChr01.00779	VbChr01.00779.1
evm.TU.Chr01.819	evm.model.Chr01.819	VbChr01.00780	VbChr01.00780.1
evm.TU.Chr01.820	evm.model.Chr01.820	VbChr01.00781	VbChr01.00781.1
evm.TU.Chr01.821	evm.model.Chr01.821	VbChr01.00782	VbChr01.00782.1
evm.TU.Chr01.822	evm.model.Chr01.822	VbChr01.00783	VbChr01.00783.1
evm.TU.Chr01.823	evm.model.Chr01.823	VbChr01.00784	VbChr01.00784.1
evm.TU.Chr01.824	evm.model.Chr01.824	VbChr01.00785	VbChr01.00785.1
evm.TU.Chr01.825	evm.model.Chr01.825	VbChr01.00786	VbChr01.00786.1
evm.TU.Chr01.826	evm.model.Chr01.826	VbChr01.00787	VbChr01.00787.1
evm.TU.Chr01.827	evm.model.Chr01.827	VbChr01.00788	VbChr01.00788.1
evm.TU.Chr01.828	evm.model.Chr01.828	VbChr01.00789	VbChr01.00789.1
evm.TU.Chr01.829	evm.model.Chr01.829	VbChr01.00790	VbChr01.00790.1
evm.TU.Chr01.830	evm.model.Chr01.830	VbChr01.00791	VbChr01.00791.1
evm.TU.Chr01.831	evm.model.Chr01.831	VbChr01.00792	VbChr01.00792.1
evm.TU.Chr01.832	evm.model.Chr01.832	VbChr01.00793	VbChr01.00793.1
evm.TU.Chr01.833	evm.model.Chr01.833	VbChr01.00794	VbChr01.00794.1
evm.TU.Chr01.834	evm.model.Chr01.834	VbChr01.00795	VbChr01.00795.1
evm.TU.Chr01.835	evm.model.Chr01.835	VbChr01.00796	VbChr01.00796.1
evm.TU.Chr01.836	evm.model.Chr01.836	VbChr01.00797	VbChr01.00797.1
evm.TU.Chr01.837	evm.model.Chr01.837	VbChr01.00798	VbChr01.00798.1
evm.TU.Chr01.838	evm.model.Chr01.838	VbChr01.00799	VbChr01.00799.1
evm.TU.Chr01.839	evm.model.Chr01.839	VbChr01.00800	VbChr01.00800.1
evm.TU.Chr01.840	evm.model.Chr01.840	VbChr01.00801	VbChr01.00801.1
evm.TU.Chr01.841	evm.model.Chr01.841	VbChr01.00802	VbChr01.00802.1
evm.TU.Chr01.842	evm.model.Chr01.842	VbChr01.00803	VbChr01.00803.1
evm.TU.Chr01.843	evm.model.Chr01.843	VbChr01.00804	VbChr01.00804.1
evm.TU.Chr01.844	evm.model.Chr01.844	VbChr01.00805	VbChr01.00805.1
evm.TU.Chr01.845	evm.model.Chr01.845	VbChr01.00806	VbChr01.00806.1
evm.TU.Chr01.846	evm.model.Chr01.846	VbChr01.00807	VbChr01.00807.1
evm.TU.Chr01.847	evm.model.Chr01.847	VbChr01.00808	VbChr01.00808.1
evm.TU.Chr01.848	evm.model.Chr01.848	VbChr01.00809	VbChr01.00809.1
evm.TU.Chr01.849	evm.model.Chr01.849	VbChr01.00810	VbChr01.00810.1
evm.TU.Chr01.852	evm.model.Chr01.852	VbChr01.00811	VbChr01.00811.1
evm.TU.Chr01.851	evm.model.Chr01.851	VbChr01.00812	VbChr01.00812.1
evm.TU.Chr01.853	evm.model.Chr01.853	VbChr01.00813	VbChr01.00813.1
evm.TU.Chr01.854	evm.model.Chr01.854	VbChr01.00814	VbChr01.00814.1
evm.TU.Chr01.855	evm.model.Chr01.855	VbChr01.00815	VbChr01.00815.1
evm.TU.Chr01.856	evm.model.Chr01.856	VbChr01.00816	VbChr01.00816.1
evm.TU.Chr01.857	evm.model.Chr01.857	VbChr01.00817	VbChr01.00817.1
evm.TU.Chr01.858	evm.model.Chr01.858	VbChr01.00818	VbChr01.00818.1
evm.TU.Chr01.859	evm.model.Chr01.859	VbChr01.00819	VbChr01.00819.1
evm.TU.Chr01.861	evm.model.Chr01.861	VbChr01.00820	VbChr01.00820.1
evm.TU.Chr01.862	evm.model.Chr01.862	VbChr01.00821	VbChr01.00821.1
evm.TU.Chr01.864	evm.model.Chr01.864	VbChr01.00822	VbChr01.00822.1
evm.TU.Chr01.865	evm.model.Chr01.865	VbChr01.00823	VbChr01.00823.1
evm.TU.Chr01.866	evm.model.Chr01.866	VbChr01.00824	VbChr01.00824.1
evm.TU.Chr01.867	evm.model.Chr01.867	VbChr01.00825	VbChr01.00825.1
evm.TU.Chr01.869	evm.model.Chr01.869	VbChr01.00826	VbChr01.00826.1
evm.TU.Chr01.874	evm.model.Chr01.874	VbChr01.00827	VbChr01.00827.1
evm.TU.Chr01.875	evm.model.Chr01.875	VbChr01.00828	VbChr01.00828.1
evm.TU.Chr01.876	evm.model.Chr01.876.1	VbChr01.00829	VbChr01.00829.1
evm.TU.Chr01.877	evm.model.Chr01.877	VbChr01.00830	VbChr01.00830.1
evm.TU.Chr01.878	evm.model.Chr01.878	VbChr01.00831	VbChr01.00831.1
evm.TU.Chr01.879	evm.model.Chr01.879	VbChr01.00832	VbChr01.00832.1
evm.TU.Chr01.880	evm.model.Chr01.880	VbChr01.00833	VbChr01.00833.1
evm.TU.Chr01.881	evm.model.Chr01.881	VbChr01.00834	VbChr01.00834.1
evm.TU.Chr01.882	evm.model.Chr01.882	VbChr01.00835	VbChr01.00835.1
evm.TU.Chr01.883	evm.model.Chr01.883	VbChr01.00836	VbChr01.00836.1
evm.TU.Chr01.885	evm.model.Chr01.885	VbChr01.00837	VbChr01.00837.1
evm.TU.Chr01.887	evm.model.Chr01.887.1	VbChr01.00838	VbChr01.00838.1
evm.TU.Chr01.888	evm.model.Chr01.888	VbChr01.00839	VbChr01.00839.1
evm.TU.Chr01.889	evm.model.Chr01.889	VbChr01.00840	VbChr01.00840.1
evm.TU.Chr01.891	evm.model.Chr01.891	VbChr01.00841	VbChr01.00841.1
evm.TU.Chr01.893	evm.model.Chr01.893	VbChr01.00842	VbChr01.00842.1
evm.TU.Chr01.894	evm.model.Chr01.894	VbChr01.00843	VbChr01.00843.1
evm.TU.Chr01.895	evm.model.Chr01.895	VbChr01.00844	VbChr01.00844.1
evm.TU.Chr01.896	evm.model.Chr01.896	VbChr01.00845	VbChr01.00845.1
evm.TU.Chr01.897	evm.model.Chr01.897	VbChr01.00846	VbChr01.00846.1
evm.TU.Chr01.898	evm.model.Chr01.898	VbChr01.00847	VbChr01.00847.1
evm.TU.Chr01.899	evm.model.Chr01.899	VbChr01.00848	VbChr01.00848.1
evm.TU.Chr01.901	evm.model.Chr01.901	VbChr01.00849	VbChr01.00849.1
evm.TU.Chr01.902	evm.model.Chr01.902	VbChr01.00850	VbChr01.00850.1
evm.TU.Chr01.903	evm.model.Chr01.903	VbChr01.00851	VbChr01.00851.1
evm.TU.Chr01.904	evm.model.Chr01.904	VbChr01.00852	VbChr01.00852.1
evm.TU.Chr01.905	evm.model.Chr01.905	VbChr01.00853	VbChr01.00853.1
evm.TU.Chr01.906	evm.model.Chr01.906	VbChr01.00854	VbChr01.00854.1
evm.TU.Chr01.907	evm.model.Chr01.907	VbChr01.00855	VbChr01.00855.1
evm.TU.Chr01.908	evm.model.Chr01.908	VbChr01.00856	VbChr01.00856.1
evm.TU.Chr01.910	evm.model.Chr01.910	VbChr01.00857	VbChr01.00857.1
evm.TU.Chr01.911	evm.model.Chr01.911	VbChr01.00858	VbChr01.00858.1
evm.TU.Chr01.912	evm.model.Chr01.912	VbChr01.00859	VbChr01.00859.1
evm.TU.Chr01.913	evm.model.Chr01.913	VbChr01.00860	VbChr01.00860.1
evm.TU.Chr01.914	evm.model.Chr01.914	VbChr01.00861	VbChr01.00861.1
evm.TU.Chr01.915	evm.model.Chr01.915	VbChr01.00862	VbChr01.00862.1
evm.TU.Chr01.916	evm.model.Chr01.916	VbChr01.00863	VbChr01.00863.1
evm.TU.Chr01.917	evm.model.Chr01.917	VbChr01.00864	VbChr01.00864.1
evm.TU.Chr01.918	evm.model.Chr01.918	VbChr01.00865	VbChr01.00865.1
evm.TU.Chr01.919	evm.model.Chr01.919	VbChr01.00866	VbChr01.00866.1
evm.TU.Chr01.920	evm.model.Chr01.920	VbChr01.00867	VbChr01.00867.1
evm.TU.Chr01.921	evm.model.Chr01.921	VbChr01.00868	VbChr01.00868.1
evm.TU.Chr01.922	evm.model.Chr01.922	VbChr01.00869	VbChr01.00869.1
evm.TU.Chr01.923	evm.model.Chr01.923	VbChr01.00870	VbChr01.00870.1
evm.TU.Chr01.924	evm.model.Chr01.924	VbChr01.00871	VbChr01.00871.1
evm.TU.Chr01.925	evm.model.Chr01.925	VbChr01.00872	VbChr01.00872.1
evm.TU.Chr01.926	evm.model.Chr01.926	VbChr01.00873	VbChr01.00873.1
evm.TU.Chr01.927	evm.model.Chr01.927	VbChr01.00874	VbChr01.00874.1
evm.TU.Chr01.928	evm.model.Chr01.928	VbChr01.00875	VbChr01.00875.1
evm.TU.Chr01.929	evm.model.Chr01.929	VbChr01.00876	VbChr01.00876.1
evm.TU.Chr01.930	evm.model.Chr01.930	VbChr01.00877	VbChr01.00877.1
evm.TU.Chr01.931	evm.model.Chr01.931	VbChr01.00878	VbChr01.00878.1
evm.TU.Chr01.935	evm.model.Chr01.935	VbChr01.00879	VbChr01.00879.1
evm.TU.Chr01.936	evm.model.Chr01.936	VbChr01.00880	VbChr01.00880.1
evm.TU.Chr01.937	evm.model.Chr01.937	VbChr01.00881	VbChr01.00881.1
evm.TU.Chr01.938	evm.model.Chr01.938	VbChr01.00882	VbChr01.00882.1
evm.TU.Chr01.939	evm.model.Chr01.939	VbChr01.00883	VbChr01.00883.1
evm.TU.Chr01.940	evm.model.Chr01.940	VbChr01.00884	VbChr01.00884.1
evm.TU.Chr01.941	evm.model.Chr01.941	VbChr01.00885	VbChr01.00885.1
evm.TU.Chr01.942	evm.model.Chr01.942	VbChr01.00886	VbChr01.00886.1
evm.TU.Chr01.943	evm.model.Chr01.943	VbChr01.00887	VbChr01.00887.1
evm.TU.Chr01.944	evm.model.Chr01.944	VbChr01.00888	VbChr01.00888.1
evm.TU.Chr01.945	evm.model.Chr01.945	VbChr01.00889	VbChr01.00889.1
evm.TU.Chr01.946	evm.model.Chr01.946	VbChr01.00890	VbChr01.00890.1
evm.TU.Chr01.951	evm.model.Chr01.951	VbChr01.00891	VbChr01.00891.1
evm.TU.Chr01.952	evm.model.Chr01.952	VbChr01.00892	VbChr01.00892.1
evm.TU.Chr01.953	evm.model.Chr01.953	VbChr01.00893	VbChr01.00893.1
evm.TU.Chr01.954	evm.model.Chr01.954	VbChr01.00894	VbChr01.00894.1
evm.TU.Chr01.955	evm.model.Chr01.955	VbChr01.00895	VbChr01.00895.1
evm.TU.Chr01.956	evm.model.Chr01.956	VbChr01.00896	VbChr01.00896.1
evm.TU.Chr01.957	evm.model.Chr01.957	VbChr01.00897	VbChr01.00897.1
evm.TU.Chr01.958	evm.model.Chr01.958	VbChr01.00898	VbChr01.00898.1
evm.TU.Chr01.959	evm.model.Chr01.959	VbChr01.00899	VbChr01.00899.1
evm.TU.Chr01.960	evm.model.Chr01.960	VbChr01.00900	VbChr01.00900.1
evm.TU.Chr01.961	evm.model.Chr01.961	VbChr01.00901	VbChr01.00901.1
evm.TU.Chr01.963	evm.model.Chr01.963	VbChr01.00902	VbChr01.00902.1
evm.TU.Chr01.964	evm.model.Chr01.964	VbChr01.00903	VbChr01.00903.1
evm.TU.Chr01.965	evm.model.Chr01.965	VbChr01.00904	VbChr01.00904.1
evm.TU.Chr01.966	evm.model.Chr01.966	VbChr01.00905	VbChr01.00905.1
evm.TU.Chr01.967	evm.model.Chr01.967	VbChr01.00906	VbChr01.00906.1
evm.TU.Chr01.968	evm.model.Chr01.968	VbChr01.00907	VbChr01.00907.1
evm.TU.Chr01.969	evm.model.Chr01.969	VbChr01.00908	VbChr01.00908.1
evm.TU.Chr01.970	evm.model.Chr01.970	VbChr01.00909	VbChr01.00909.1
evm.TU.Chr01.971	evm.model.Chr01.971	VbChr01.00910	VbChr01.00910.1
evm.TU.Chr01.972	evm.model.Chr01.972	VbChr01.00911	VbChr01.00911.1
evm.TU.Chr01.973	evm.model.Chr01.973	VbChr01.00912	VbChr01.00912.1
evm.TU.Chr01.974	evm.model.Chr01.974	VbChr01.00913	VbChr01.00913.1
evm.TU.Chr01.975	evm.model.Chr01.975	VbChr01.00914	VbChr01.00914.1
evm.TU.Chr01.976	evm.model.Chr01.976	VbChr01.00915	VbChr01.00915.1
evm.TU.Chr01.977	evm.model.Chr01.977	VbChr01.00916	VbChr01.00916.1
evm.TU.Chr01.978	evm.model.Chr01.978	VbChr01.00917	VbChr01.00917.1
evm.TU.Chr01.979	evm.model.Chr01.979	VbChr01.00918	VbChr01.00918.1
evm.TU.Chr01.980	evm.model.Chr01.980	VbChr01.00919	VbChr01.00919.1
evm.TU.Chr01.981	evm.model.Chr01.981	VbChr01.00920	VbChr01.00920.1
evm.TU.Chr01.982	evm.model.Chr01.982	VbChr01.00921	VbChr01.00921.1
evm.TU.Chr01.983	evm.model.Chr01.983	VbChr01.00922	VbChr01.00922.1
evm.TU.Chr01.984_evm.TU.Chr01.985	evm.model.Chr01.984_evm.model.Chr01.985	VbChr01.00923	VbChr01.00923.1
evm.TU.Chr01.986	evm.model.Chr01.986	VbChr01.00924	VbChr01.00924.1
evm.TU.Chr01.987	evm.model.Chr01.987	VbChr01.00925	VbChr01.00925.1
evm.TU.Chr01.988	evm.model.Chr01.988	VbChr01.00926	VbChr01.00926.1
evm.TU.Chr01.989	evm.model.Chr01.989	VbChr01.00927	VbChr01.00927.1
evm.TU.Chr01.990	evm.model.Chr01.990	VbChr01.00928	VbChr01.00928.1
evm.TU.Chr01.991	evm.model.Chr01.991	VbChr01.00929	VbChr01.00929.1
evm.TU.Chr01.992	evm.model.Chr01.992	VbChr01.00930	VbChr01.00930.1
evm.TU.Chr01.993	evm.model.Chr01.993	VbChr01.00931	VbChr01.00931.1
evm.TU.Chr01.994	evm.model.Chr01.994	VbChr01.00932	VbChr01.00932.1
evm.TU.Chr01.995	evm.model.Chr01.995	VbChr01.00933	VbChr01.00933.1
evm.TU.Chr01.997	evm.model.Chr01.997	VbChr01.00934	VbChr01.00934.1
evm.TU.Chr01.998	evm.model.Chr01.998	VbChr01.00935	VbChr01.00935.1
evm.TU.Chr01.999	evm.model.Chr01.999	VbChr01.00936	VbChr01.00936.1
evm.TU.Chr01.1000	evm.model.Chr01.1000	VbChr01.00937	VbChr01.00937.1
evm.TU.Chr01.1001	evm.model.Chr01.1001	VbChr01.00938	VbChr01.00938.1
evm.TU.Chr01.1002	evm.model.Chr01.1002	VbChr01.00939	VbChr01.00939.1
evm.TU.Chr01.1003	evm.model.Chr01.1003	VbChr01.00940	VbChr01.00940.1
evm.TU.Chr01.1004	evm.model.Chr01.1004	VbChr01.00941	VbChr01.00941.1
evm.TU.Chr01.1005	evm.model.Chr01.1005	VbChr01.00942	VbChr01.00942.1
evm.TU.Chr01.1006	evm.model.Chr01.1006	VbChr01.00943	VbChr01.00943.1
evm.TU.Chr01.1007	evm.model.Chr01.1007	VbChr01.00944	VbChr01.00944.1
evm.TU.Chr01.1008	evm.model.Chr01.1008	VbChr01.00945	VbChr01.00945.1
evm.TU.Chr01.1009	evm.model.Chr01.1009	VbChr01.00946	VbChr01.00946.1
evm.TU.Chr01.1010	evm.model.Chr01.1010	VbChr01.00947	VbChr01.00947.1
evm.TU.Chr01.1011	evm.model.Chr01.1011	VbChr01.00948	VbChr01.00948.1
evm.TU.Chr01.1012	evm.model.Chr01.1012	VbChr01.00949	VbChr01.00949.1
evm.TU.Chr01.1013	evm.model.Chr01.1013	VbChr01.00950	VbChr01.00950.1
evm.TU.Chr01.1014	evm.model.Chr01.1014	VbChr01.00951	VbChr01.00951.1
evm.TU.Chr01.1015	evm.model.Chr01.1015	VbChr01.00952	VbChr01.00952.1
evm.TU.Chr01.1017	evm.model.Chr01.1017	VbChr01.00953	VbChr01.00953.1
evm.TU.Chr01.1018	evm.model.Chr01.1018	VbChr01.00954	VbChr01.00954.1
evm.TU.Chr01.1019	evm.model.Chr01.1019	VbChr01.00955	VbChr01.00955.1
evm.TU.Chr01.1021	evm.model.Chr01.1021	VbChr01.00956	VbChr01.00956.1
evm.TU.Chr01.1022	evm.model.Chr01.1022	VbChr01.00957	VbChr01.00957.1
evm.TU.Chr01.1023	evm.model.Chr01.1023	VbChr01.00958	VbChr01.00958.1
evm.TU.Chr01.1024	evm.model.Chr01.1024	VbChr01.00959	VbChr01.00959.1
evm.TU.Chr01.1025	evm.model.Chr01.1025	VbChr01.00960	VbChr01.00960.1
evm.TU.Chr01.1026	evm.model.Chr01.1026	VbChr01.00961	VbChr01.00961.1
evm.TU.Chr01.1027	evm.model.Chr01.1027	VbChr01.00962	VbChr01.00962.1
evm.TU.Chr01.1028	evm.model.Chr01.1028	VbChr01.00963	VbChr01.00963.1
evm.TU.Chr01.1029	evm.model.Chr01.1029	VbChr01.00964	VbChr01.00964.1
evm.TU.Chr01.1030	evm.model.Chr01.1030	VbChr01.00965	VbChr01.00965.1
evm.TU.Chr01.1031	evm.model.Chr01.1031	VbChr01.00966	VbChr01.00966.1
evm.TU.Chr01.1032	evm.model.Chr01.1032	VbChr01.00967	VbChr01.00967.1
evm.TU.Chr01.1033	evm.model.Chr01.1033	VbChr01.00968	VbChr01.00968.1
evm.TU.Chr01.1034	evm.model.Chr01.1034	VbChr01.00969	VbChr01.00969.1
evm.TU.Chr01.1035	evm.model.Chr01.1035	VbChr01.00970	VbChr01.00970.1
evm.TU.Chr01.1036	evm.model.Chr01.1036	VbChr01.00971	VbChr01.00971.1
evm.TU.Chr01.1037	evm.model.Chr01.1037	VbChr01.00972	VbChr01.00972.1
evm.TU.Chr01.1038	evm.model.Chr01.1038	VbChr01.00973	VbChr01.00973.1
evm.TU.Chr01.1039	evm.model.Chr01.1039	VbChr01.00974	VbChr01.00974.1
evm.TU.Chr01.1040	evm.model.Chr01.1040	VbChr01.00975	VbChr01.00975.1
evm.TU.Chr01.1041	evm.model.Chr01.1041	VbChr01.00976	VbChr01.00976.1
evm.TU.Chr01.1042	evm.model.Chr01.1042	VbChr01.00977	VbChr01.00977.1
evm.TU.Chr01.1043	evm.model.Chr01.1043	VbChr01.00978	VbChr01.00978.1
evm.TU.Chr01.1044	evm.model.Chr01.1044	VbChr01.00979	VbChr01.00979.1
evm.TU.Chr01.1045	evm.model.Chr01.1045	VbChr01.00980	VbChr01.00980.1
evm.TU.Chr01.1046	evm.model.Chr01.1046	VbChr01.00981	VbChr01.00981.1
evm.TU.Chr01.1047	evm.model.Chr01.1047	VbChr01.00982	VbChr01.00982.1
evm.TU.Chr01.1048	evm.model.Chr01.1048	VbChr01.00983	VbChr01.00983.1
evm.TU.Chr01.1049	evm.model.Chr01.1049	VbChr01.00984	VbChr01.00984.1
evm.TU.Chr01.1050	evm.model.Chr01.1050	VbChr01.00985	VbChr01.00985.1
evm.TU.Chr01.1051	evm.model.Chr01.1051	VbChr01.00986	VbChr01.00986.1
evm.TU.Chr01.1052	evm.model.Chr01.1052	VbChr01.00987	VbChr01.00987.1
evm.TU.Chr01.1053	evm.model.Chr01.1053	VbChr01.00988	VbChr01.00988.1
evm.TU.Chr01.1054	evm.model.Chr01.1054	VbChr01.00989	VbChr01.00989.1
evm.TU.Chr01.1055	evm.model.Chr01.1055	VbChr01.00990	VbChr01.00990.1
evm.TU.Chr01.1056	evm.model.Chr01.1056	VbChr01.00991	VbChr01.00991.1
evm.TU.Chr01.1057	evm.model.Chr01.1057	VbChr01.00992	VbChr01.00992.1
evm.TU.Chr01.1058	evm.model.Chr01.1058	VbChr01.00993	VbChr01.00993.1
evm.TU.Chr01.1059	evm.model.Chr01.1059	VbChr01.00994	VbChr01.00994.1
evm.TU.Chr01.1060	evm.model.Chr01.1060	VbChr01.00995	VbChr01.00995.1
evm.TU.Chr01.1061	evm.model.Chr01.1061	VbChr01.00996	VbChr01.00996.1
evm.TU.Chr01.1062	evm.model.Chr01.1062	VbChr01.00997	VbChr01.00997.1
evm.TU.Chr01.1063	evm.model.Chr01.1063	VbChr01.00998	VbChr01.00998.1
evm.TU.Chr01.1064	evm.model.Chr01.1064	VbChr01.00999	VbChr01.00999.1
evm.TU.Chr01.1065	evm.model.Chr01.1065	VbChr01.01000	VbChr01.01000.1
evm.TU.Chr01.1066	evm.model.Chr01.1066	VbChr01.01001	VbChr01.01001.1
evm.TU.Chr01.1067	evm.model.Chr01.1067	VbChr01.01002	VbChr01.01002.1
evm.TU.Chr01.1068	evm.model.Chr01.1068	VbChr01.01003	VbChr01.01003.1
evm.TU.Chr01.1069	evm.model.Chr01.1069	VbChr01.01004	VbChr01.01004.1
evm.TU.Chr01.1070	evm.model.Chr01.1070	VbChr01.01005	VbChr01.01005.1
evm.TU.Chr01.1071	evm.model.Chr01.1071	VbChr01.01006	VbChr01.01006.1
evm.TU.Chr01.1072	evm.model.Chr01.1072	VbChr01.01007	VbChr01.01007.1
evm.TU.Chr01.1073	evm.model.Chr01.1073	VbChr01.01008	VbChr01.01008.1
evm.TU.Chr01.1074	evm.model.Chr01.1074	VbChr01.01009	VbChr01.01009.1
evm.TU.Chr01.1075	evm.model.Chr01.1075	VbChr01.01010	VbChr01.01010.1
evm.TU.Chr01.1076	evm.model.Chr01.1076	VbChr01.01011	VbChr01.01011.1
evm.TU.Chr01.1077	evm.model.Chr01.1077	VbChr01.01012	VbChr01.01012.1
evm.TU.Chr01.1078	evm.model.Chr01.1078	VbChr01.01013	VbChr01.01013.1
evm.TU.Chr01.1079	evm.model.Chr01.1079	VbChr01.01014	VbChr01.01014.1
evm.TU.Chr01.1080	evm.model.Chr01.1080	VbChr01.01015	VbChr01.01015.1
evm.TU.Chr01.1081	evm.model.Chr01.1081	VbChr01.01016	VbChr01.01016.1
evm.TU.Chr01.1082	evm.model.Chr01.1082	VbChr01.01017	VbChr01.01017.1
evm.TU.Chr01.1083	evm.model.Chr01.1083	VbChr01.01018	VbChr01.01018.1
evm.TU.Chr01.1084	evm.model.Chr01.1084	VbChr01.01019	VbChr01.01019.1
evm.TU.Chr01.1085	evm.model.Chr01.1085	VbChr01.01020	VbChr01.01020.1
evm.TU.Chr01.1086	evm.model.Chr01.1086	VbChr01.01021	VbChr01.01021.1
evm.TU.Chr01.1087	evm.model.Chr01.1087	VbChr01.01022	VbChr01.01022.1
evm.TU.Chr01.1088	evm.model.Chr01.1088	VbChr01.01023	VbChr01.01023.1
evm.TU.Chr01.1089	evm.model.Chr01.1089	VbChr01.01024	VbChr01.01024.1
evm.TU.Chr01.1090	evm.model.Chr01.1090	VbChr01.01025	VbChr01.01025.1
evm.TU.Chr01.1091	evm.model.Chr01.1091	VbChr01.01026	VbChr01.01026.1
evm.TU.Chr01.1092	evm.model.Chr01.1092	VbChr01.01027	VbChr01.01027.1
evm.TU.Chr01.1093	evm.model.Chr01.1093	VbChr01.01028	VbChr01.01028.1
evm.TU.Chr01.1094	evm.model.Chr01.1094	VbChr01.01029	VbChr01.01029.1
evm.TU.Chr01.1095	evm.model.Chr01.1095	VbChr01.01030	VbChr01.01030.1
evm.TU.Chr01.1096	evm.model.Chr01.1096.1	VbChr01.01031	VbChr01.01031.1
evm.TU.Chr01.1097	evm.model.Chr01.1097	VbChr01.01032	VbChr01.01032.1
evm.TU.Chr01.1098	evm.model.Chr01.1098	VbChr01.01033	VbChr01.01033.1
evm.TU.Chr01.1099	evm.model.Chr01.1099	VbChr01.01034	VbChr01.01034.1
evm.TU.Chr01.1100	evm.model.Chr01.1100	VbChr01.01035	VbChr01.01035.1
evm.TU.Chr01.1101	evm.model.Chr01.1101	VbChr01.01036	VbChr01.01036.1
evm.TU.Chr01.1102	evm.model.Chr01.1102.2	VbChr01.01037	VbChr01.01037.1
evm.TU.Chr01.1103	evm.model.Chr01.1103	VbChr01.01038	VbChr01.01038.1
evm.TU.Chr01.1104	evm.model.Chr01.1104	VbChr01.01039	VbChr01.01039.1
evm.TU.Chr01.1105	evm.model.Chr01.1105	VbChr01.01040	VbChr01.01040.1
evm.TU.Chr01.1106	evm.model.Chr01.1106	VbChr01.01041	VbChr01.01041.1
evm.TU.Chr01.1107	evm.model.Chr01.1107	VbChr01.01042	VbChr01.01042.1
evm.TU.Chr01.1108	evm.model.Chr01.1108	VbChr01.01043	VbChr01.01043.1
evm.TU.Chr01.1109	evm.model.Chr01.1109	VbChr01.01044	VbChr01.01044.1
evm.TU.Chr01.1110	evm.model.Chr01.1110	VbChr01.01045	VbChr01.01045.1
evm.TU.Chr01.1111	evm.model.Chr01.1111	VbChr01.01046	VbChr01.01046.1
evm.TU.Chr01.1112	evm.model.Chr01.1112	VbChr01.01047	VbChr01.01047.1
evm.TU.Chr01.1113	evm.model.Chr01.1113	VbChr01.01048	VbChr01.01048.1
evm.TU.Chr01.1114	evm.model.Chr01.1114	VbChr01.01049	VbChr01.01049.1
evm.TU.Chr01.1115	evm.model.Chr01.1115	VbChr01.01050	VbChr01.01050.1
evm.TU.Chr01.1116	evm.model.Chr01.1116	VbChr01.01051	VbChr01.01051.1
evm.TU.Chr01.1117	evm.model.Chr01.1117	VbChr01.01052	VbChr01.01052.1
evm.TU.Chr01.1118	evm.model.Chr01.1118	VbChr01.01053	VbChr01.01053.1
evm.TU.Chr01.1119	evm.model.Chr01.1119	VbChr01.01054	VbChr01.01054.1
evm.TU.Chr01.1120	evm.model.Chr01.1120	VbChr01.01055	VbChr01.01055.1
evm.TU.Chr01.1121	evm.model.Chr01.1121	VbChr01.01056	VbChr01.01056.1
evm.TU.Chr01.1122	evm.model.Chr01.1122	VbChr01.01057	VbChr01.01057.1
evm.TU.Chr01.1123	evm.model.Chr01.1123	VbChr01.01058	VbChr01.01058.1
evm.TU.Chr01.1124	evm.model.Chr01.1124	VbChr01.01059	VbChr01.01059.1
evm.TU.Chr01.1125	evm.model.Chr01.1125	VbChr01.01060	VbChr01.01060.1
evm.TU.Chr01.1126	evm.model.Chr01.1126	VbChr01.01061	VbChr01.01061.1
evm.TU.Chr01.1127	evm.model.Chr01.1127	VbChr01.01062	VbChr01.01062.1
evm.TU.Chr01.1128	evm.model.Chr01.1128	VbChr01.01063	VbChr01.01063.1
evm.TU.Chr01.1129	evm.model.Chr01.1129	VbChr01.01064	VbChr01.01064.1
evm.TU.Chr01.1130	evm.model.Chr01.1130	VbChr01.01065	VbChr01.01065.1
evm.TU.Chr01.1131	evm.model.Chr01.1131	VbChr01.01066	VbChr01.01066.1
evm.TU.Chr01.1132	evm.model.Chr01.1132	VbChr01.01067	VbChr01.01067.1
evm.TU.Chr01.1133	evm.model.Chr01.1133	VbChr01.01068	VbChr01.01068.1
evm.TU.Chr01.1134	evm.model.Chr01.1134	VbChr01.01069	VbChr01.01069.1
evm.TU.Chr01.1135	evm.model.Chr01.1135	VbChr01.01070	VbChr01.01070.1
evm.TU.Chr01.1136	evm.model.Chr01.1136	VbChr01.01071	VbChr01.01071.1
evm.TU.Chr01.1137	evm.model.Chr01.1137	VbChr01.01072	VbChr01.01072.1
evm.TU.Chr01.1138	evm.model.Chr01.1138	VbChr01.01073	VbChr01.01073.1
evm.TU.Chr01.1139	evm.model.Chr01.1139	VbChr01.01074	VbChr01.01074.1
evm.TU.Chr01.1140	evm.model.Chr01.1140	VbChr01.01075	VbChr01.01075.1
evm.TU.Chr01.1141	evm.model.Chr01.1141	VbChr01.01076	VbChr01.01076.1
evm.TU.Chr01.1142	evm.model.Chr01.1142	VbChr01.01077	VbChr01.01077.1
evm.TU.Chr01.1143	evm.model.Chr01.1143	VbChr01.01078	VbChr01.01078.1
evm.TU.Chr01.1144	evm.model.Chr01.1144	VbChr01.01079	VbChr01.01079.1
evm.TU.Chr01.1145	evm.model.Chr01.1145	VbChr01.01080	VbChr01.01080.1
evm.TU.Chr01.1146	evm.model.Chr01.1146	VbChr01.01081	VbChr01.01081.1
evm.TU.Chr01.1147	evm.model.Chr01.1147	VbChr01.01082	VbChr01.01082.1
evm.TU.Chr01.1148	evm.model.Chr01.1148	VbChr01.01083	VbChr01.01083.1
evm.TU.Chr01.1149	evm.model.Chr01.1149	VbChr01.01084	VbChr01.01084.1
evm.TU.Chr01.1150	evm.model.Chr01.1150	VbChr01.01085	VbChr01.01085.1
evm.TU.Chr01.1151	evm.model.Chr01.1151	VbChr01.01086	VbChr01.01086.1
evm.TU.Chr01.1152	evm.model.Chr01.1152	VbChr01.01087	VbChr01.01087.1
evm.TU.Chr01.1153	evm.model.Chr01.1153	VbChr01.01088	VbChr01.01088.1
evm.TU.Chr01.1154	evm.model.Chr01.1154	VbChr01.01089	VbChr01.01089.1
evm.TU.Chr01.1155	evm.model.Chr01.1155	VbChr01.01090	VbChr01.01090.1
evm.TU.Chr01.1156	evm.model.Chr01.1156	VbChr01.01091	VbChr01.01091.1
evm.TU.Chr01.1157	evm.model.Chr01.1157	VbChr01.01092	VbChr01.01092.1
evm.TU.Chr01.1158	evm.model.Chr01.1158	VbChr01.01093	VbChr01.01093.1
evm.TU.Chr01.1159	evm.model.Chr01.1159	VbChr01.01094	VbChr01.01094.1
evm.TU.Chr01.1160	evm.model.Chr01.1160	VbChr01.01095	VbChr01.01095.1
evm.TU.Chr01.1161	evm.model.Chr01.1161	VbChr01.01096	VbChr01.01096.1
evm.TU.Chr01.1162	evm.model.Chr01.1162	VbChr01.01097	VbChr01.01097.1
evm.TU.Chr01.1163	evm.model.Chr01.1163	VbChr01.01098	VbChr01.01098.1
evm.TU.Chr01.1164	evm.model.Chr01.1164	VbChr01.01099	VbChr01.01099.1
evm.TU.Chr01.1165	evm.model.Chr01.1165	VbChr01.01100	VbChr01.01100.1
evm.TU.Chr01.1166	evm.model.Chr01.1166	VbChr01.01101	VbChr01.01101.1
evm.TU.Chr01.1167	evm.model.Chr01.1167	VbChr01.01102	VbChr01.01102.1
evm.TU.Chr01.1168	evm.model.Chr01.1168	VbChr01.01103	VbChr01.01103.1
evm.TU.Chr01.1169	evm.model.Chr01.1169	VbChr01.01104	VbChr01.01104.1
evm.TU.Chr01.1170	evm.model.Chr01.1170	VbChr01.01105	VbChr01.01105.1
evm.TU.Chr01.1171	evm.model.Chr01.1171	VbChr01.01106	VbChr01.01106.1
evm.TU.Chr01.1172	evm.model.Chr01.1172	VbChr01.01107	VbChr01.01107.1
evm.TU.Chr01.1173	evm.model.Chr01.1173	VbChr01.01108	VbChr01.01108.1
evm.TU.Chr01.1174	evm.model.Chr01.1174	VbChr01.01109	VbChr01.01109.1
evm.TU.Chr01.1175	evm.model.Chr01.1175	VbChr01.01110	VbChr01.01110.1
evm.TU.Chr01.1176	evm.model.Chr01.1176	VbChr01.01111	VbChr01.01111.1
evm.TU.Chr01.1177	evm.model.Chr01.1177	VbChr01.01112	VbChr01.01112.1
evm.TU.Chr01.1178	evm.model.Chr01.1178	VbChr01.01113	VbChr01.01113.1
evm.TU.Chr01.1179	evm.model.Chr01.1179	VbChr01.01114	VbChr01.01114.1
evm.TU.Chr01.1180	evm.model.Chr01.1180	VbChr01.01115	VbChr01.01115.1
evm.TU.Chr01.1181	evm.model.Chr01.1181	VbChr01.01116	VbChr01.01116.1
evm.TU.Chr01.1182	evm.model.Chr01.1182	VbChr01.01117	VbChr01.01117.1
evm.TU.Chr01.1183	evm.model.Chr01.1183	VbChr01.01118	VbChr01.01118.1
evm.TU.Chr01.1184	evm.model.Chr01.1184	VbChr01.01119	VbChr01.01119.1
evm.TU.Chr01.1185	evm.model.Chr01.1185	VbChr01.01120	VbChr01.01120.1
evm.TU.Chr01.1186	evm.model.Chr01.1186	VbChr01.01121	VbChr01.01121.1
evm.TU.Chr01.1187	evm.model.Chr01.1187	VbChr01.01122	VbChr01.01122.1
evm.TU.Chr01.1188	evm.model.Chr01.1188	VbChr01.01123	VbChr01.01123.1
evm.TU.Chr01.1189	evm.model.Chr01.1189	VbChr01.01124	VbChr01.01124.1
evm.TU.Chr01.1190	evm.model.Chr01.1190	VbChr01.01125	VbChr01.01125.1
evm.TU.Chr01.1191	evm.model.Chr01.1191	VbChr01.01126	VbChr01.01126.1
evm.TU.Chr01.1192	evm.model.Chr01.1192	VbChr01.01127	VbChr01.01127.1
evm.TU.Chr01.1193	evm.model.Chr01.1193	VbChr01.01128	VbChr01.01128.1
evm.TU.Chr01.1194	evm.model.Chr01.1194	VbChr01.01129	VbChr01.01129.1
evm.TU.Chr01.1195	evm.model.Chr01.1195	VbChr01.01130	VbChr01.01130.1
evm.TU.Chr01.1196	evm.model.Chr01.1196	VbChr01.01131	VbChr01.01131.1
evm.TU.Chr01.1197	evm.model.Chr01.1197	VbChr01.01132	VbChr01.01132.1
evm.TU.Chr01.1198	evm.model.Chr01.1198	VbChr01.01133	VbChr01.01133.1
evm.TU.Chr01.1199	evm.model.Chr01.1199	VbChr01.01134	VbChr01.01134.1
evm.TU.Chr01.1200	evm.model.Chr01.1200	VbChr01.01135	VbChr01.01135.1
evm.TU.Chr01.1201	evm.model.Chr01.1201	VbChr01.01136	VbChr01.01136.1
evm.TU.Chr01.1202	evm.model.Chr01.1202	VbChr01.01137	VbChr01.01137.1
evm.TU.Chr01.1203	evm.model.Chr01.1203	VbChr01.01138	VbChr01.01138.1
evm.TU.Chr01.1204	evm.model.Chr01.1204	VbChr01.01139	VbChr01.01139.1
evm.TU.Chr01.1205	evm.model.Chr01.1205	VbChr01.01140	VbChr01.01140.1
evm.TU.Chr01.1206	evm.model.Chr01.1206	VbChr01.01141	VbChr01.01141.1
evm.TU.Chr01.1207	evm.model.Chr01.1207	VbChr01.01142	VbChr01.01142.1
evm.TU.Chr01.1208	evm.model.Chr01.1208	VbChr01.01143	VbChr01.01143.1
evm.TU.Chr01.1209	evm.model.Chr01.1209	VbChr01.01144	VbChr01.01144.1
evm.TU.Chr01.1210	evm.model.Chr01.1210	VbChr01.01145	VbChr01.01145.1
evm.TU.Chr01.1211	evm.model.Chr01.1211	VbChr01.01146	VbChr01.01146.1
evm.TU.Chr01.1212	evm.model.Chr01.1212	VbChr01.01147	VbChr01.01147.1
evm.TU.Chr01.1213	evm.model.Chr01.1213	VbChr01.01148	VbChr01.01148.1
evm.TU.Chr01.1214	evm.model.Chr01.1214	VbChr01.01149	VbChr01.01149.1
evm.TU.Chr01.1215	evm.model.Chr01.1215	VbChr01.01150	VbChr01.01150.1
evm.TU.Chr01.1216	evm.model.Chr01.1216	VbChr01.01151	VbChr01.01151.1
evm.TU.Chr01.1217	evm.model.Chr01.1217	VbChr01.01152	VbChr01.01152.1
evm.TU.Chr01.1218	evm.model.Chr01.1218	VbChr01.01153	VbChr01.01153.1
evm.TU.Chr01.1220	evm.model.Chr01.1220	VbChr01.01154	VbChr01.01154.1
evm.TU.Chr01.1221	evm.model.Chr01.1221	VbChr01.01155	VbChr01.01155.1
evm.TU.Chr01.1222	evm.model.Chr01.1222	VbChr01.01156	VbChr01.01156.1
evm.TU.Chr01.1223	evm.model.Chr01.1223	VbChr01.01157	VbChr01.01157.1
evm.TU.Chr01.1224	evm.model.Chr01.1224	VbChr01.01158	VbChr01.01158.1
evm.TU.Chr01.1227	evm.model.Chr01.1227	VbChr01.01159	VbChr01.01159.1
evm.TU.Chr01.1228	evm.model.Chr01.1228	VbChr01.01160	VbChr01.01160.1
evm.TU.Chr01.1229	evm.model.Chr01.1229	VbChr01.01161	VbChr01.01161.1
evm.TU.Chr01.1231	evm.model.Chr01.1231	VbChr01.01162	VbChr01.01162.1
evm.TU.Chr01.1232	evm.model.Chr01.1232	VbChr01.01163	VbChr01.01163.1
evm.TU.Chr01.1233	evm.model.Chr01.1233	VbChr01.01164	VbChr01.01164.1
evm.TU.Chr01.1234	evm.model.Chr01.1234	VbChr01.01165	VbChr01.01165.1
evm.TU.Chr01.1235	evm.model.Chr01.1235	VbChr01.01166	VbChr01.01166.1
evm.TU.Chr01.1236	evm.model.Chr01.1236	VbChr01.01167	VbChr01.01167.1
evm.TU.Chr01.1237	evm.model.Chr01.1237	VbChr01.01168	VbChr01.01168.1
evm.TU.Chr01.1238	evm.model.Chr01.1238	VbChr01.01169	VbChr01.01169.1
evm.TU.Chr01.1239	evm.model.Chr01.1239	VbChr01.01170	VbChr01.01170.1
evm.TU.Chr01.1240	evm.model.Chr01.1240	VbChr01.01171	VbChr01.01171.1
evm.TU.Chr01.1241	evm.model.Chr01.1241	VbChr01.01172	VbChr01.01172.1
evm.TU.Chr01.1242	evm.model.Chr01.1242	VbChr01.01173	VbChr01.01173.1
evm.TU.Chr01.1243	evm.model.Chr01.1243	VbChr01.01174	VbChr01.01174.1
evm.TU.Chr01.1244	evm.model.Chr01.1244	VbChr01.01175	VbChr01.01175.1
evm.TU.Chr01.1245	evm.model.Chr01.1245	VbChr01.01176	VbChr01.01176.1
evm.TU.Chr01.1246	evm.model.Chr01.1246	VbChr01.01177	VbChr01.01177.1
evm.TU.Chr01.1247	evm.model.Chr01.1247	VbChr01.01178	VbChr01.01178.1
evm.TU.Chr01.1248	evm.model.Chr01.1248	VbChr01.01179	VbChr01.01179.1
evm.TU.Chr01.1249	evm.model.Chr01.1249	VbChr01.01180	VbChr01.01180.1
evm.TU.Chr01.1250	evm.model.Chr01.1250	VbChr01.01181	VbChr01.01181.1
evm.TU.Chr01.1251	evm.model.Chr01.1251	VbChr01.01182	VbChr01.01182.1
evm.TU.Chr01.1252	evm.model.Chr01.1252	VbChr01.01183	VbChr01.01183.1
evm.TU.Chr01.1253	evm.model.Chr01.1253	VbChr01.01184	VbChr01.01184.1
evm.TU.Chr01.1254	evm.model.Chr01.1254	VbChr01.01185	VbChr01.01185.1
evm.TU.Chr01.1255	evm.model.Chr01.1255	VbChr01.01186	VbChr01.01186.1
evm.TU.Chr01.1256	evm.model.Chr01.1256	VbChr01.01187	VbChr01.01187.1
evm.TU.Chr01.1257	evm.model.Chr01.1257	VbChr01.01188	VbChr01.01188.1
evm.TU.Chr01.1258	evm.model.Chr01.1258	VbChr01.01189	VbChr01.01189.1
evm.TU.Chr01.1259	evm.model.Chr01.1259	VbChr01.01190	VbChr01.01190.1
evm.TU.Chr01.1260	evm.model.Chr01.1260	VbChr01.01191	VbChr01.01191.1
evm.TU.Chr01.1261	evm.model.Chr01.1261	VbChr01.01192	VbChr01.01192.1
evm.TU.Chr01.1262	evm.model.Chr01.1262	VbChr01.01193	VbChr01.01193.1
evm.TU.Chr01.1263	evm.model.Chr01.1263	VbChr01.01194	VbChr01.01194.1
evm.TU.Chr01.1264	evm.model.Chr01.1264	VbChr01.01195	VbChr01.01195.1
evm.TU.Chr01.1266	evm.model.Chr01.1266	VbChr01.01196	VbChr01.01196.1
evm.TU.Chr01.1267	evm.model.Chr01.1267	VbChr01.01197	VbChr01.01197.1
evm.TU.Chr01.1268	evm.model.Chr01.1268	VbChr01.01198	VbChr01.01198.1
evm.TU.Chr01.1269	evm.model.Chr01.1269	VbChr01.01199	VbChr01.01199.1
evm.TU.Chr01.1270	evm.model.Chr01.1270	VbChr01.01200	VbChr01.01200.1
evm.TU.Chr01.1271	evm.model.Chr01.1271	VbChr01.01201	VbChr01.01201.1
evm.TU.Chr01.1272	evm.model.Chr01.1272	VbChr01.01202	VbChr01.01202.1
evm.TU.Chr01.1273	evm.model.Chr01.1273	VbChr01.01203	VbChr01.01203.1
evm.TU.Chr01.1274	evm.model.Chr01.1274	VbChr01.01204	VbChr01.01204.1
evm.TU.Chr01.1275	evm.model.Chr01.1275	VbChr01.01205	VbChr01.01205.1
evm.TU.Chr01.1276	evm.model.Chr01.1276	VbChr01.01206	VbChr01.01206.1
evm.TU.Chr01.1277	evm.model.Chr01.1277	VbChr01.01207	VbChr01.01207.1
evm.TU.Chr01.1278	evm.model.Chr01.1278	VbChr01.01208	VbChr01.01208.1
evm.TU.Chr01.1279	evm.model.Chr01.1279	VbChr01.01209	VbChr01.01209.1
evm.TU.Chr01.1280	evm.model.Chr01.1280	VbChr01.01210	VbChr01.01210.1
evm.TU.Chr01.1281	evm.model.Chr01.1281	VbChr01.01211	VbChr01.01211.1
evm.TU.Chr01.1282	evm.model.Chr01.1282	VbChr01.01212	VbChr01.01212.1
evm.TU.Chr01.1283	evm.model.Chr01.1283	VbChr01.01213	VbChr01.01213.1
evm.TU.Chr01.1284	evm.model.Chr01.1284	VbChr01.01214	VbChr01.01214.1
evm.TU.Chr01.1285	evm.model.Chr01.1285	VbChr01.01215	VbChr01.01215.1
evm.TU.Chr01.1286	evm.model.Chr01.1286	VbChr01.01216	VbChr01.01216.1
evm.TU.Chr01.1287	evm.model.Chr01.1287	VbChr01.01217	VbChr01.01217.1
evm.TU.Chr01.1288	evm.model.Chr01.1288	VbChr01.01218	VbChr01.01218.1
evm.TU.Chr01.1289	evm.model.Chr01.1289	VbChr01.01219	VbChr01.01219.1
evm.TU.Chr01.1290	evm.model.Chr01.1290	VbChr01.01220	VbChr01.01220.1
evm.TU.Chr01.1291	evm.model.Chr01.1291	VbChr01.01221	VbChr01.01221.1
evm.TU.Chr01.1292	evm.model.Chr01.1292	VbChr01.01222	VbChr01.01222.1
evm.TU.Chr01.1293	evm.model.Chr01.1293	VbChr01.01223	VbChr01.01223.1
evm.TU.Chr01.1294	evm.model.Chr01.1294	VbChr01.01224	VbChr01.01224.1
evm.TU.Chr01.1295	evm.model.Chr01.1295	VbChr01.01225	VbChr01.01225.1
evm.TU.Chr01.1296	evm.model.Chr01.1296	VbChr01.01226	VbChr01.01226.1
evm.TU.Chr01.1297	evm.model.Chr01.1297	VbChr01.01227	VbChr01.01227.1
evm.TU.Chr01.1298	evm.model.Chr01.1298	VbChr01.01228	VbChr01.01228.1
evm.TU.Chr01.1299	evm.model.Chr01.1299	VbChr01.01229	VbChr01.01229.1
evm.TU.Chr01.1300	evm.model.Chr01.1300	VbChr01.01230	VbChr01.01230.1
evm.TU.Chr01.1301	evm.model.Chr01.1301	VbChr01.01231	VbChr01.01231.1
evm.TU.Chr01.1302	evm.model.Chr01.1302	VbChr01.01232	VbChr01.01232.1
evm.TU.Chr01.1303	evm.model.Chr01.1303	VbChr01.01233	VbChr01.01233.1
evm.TU.Chr01.1304	evm.model.Chr01.1304	VbChr01.01234	VbChr01.01234.1
evm.TU.Chr01.1306	evm.model.Chr01.1306	VbChr01.01235	VbChr01.01235.1
evm.TU.Chr01.1307	evm.model.Chr01.1307	VbChr01.01236	VbChr01.01236.1
evm.TU.Chr01.1308	evm.model.Chr01.1308	VbChr01.01237	VbChr01.01237.1
evm.TU.Chr01.1309	evm.model.Chr01.1309	VbChr01.01238	VbChr01.01238.1
evm.TU.Chr01.1310	evm.model.Chr01.1310	VbChr01.01239	VbChr01.01239.1
evm.TU.Chr01.1311	evm.model.Chr01.1311	VbChr01.01240	VbChr01.01240.1
evm.TU.Chr01.1312	evm.model.Chr01.1312	VbChr01.01241	VbChr01.01241.1
evm.TU.Chr01.1313	evm.model.Chr01.1313	VbChr01.01242	VbChr01.01242.1
evm.TU.Chr01.1314	evm.model.Chr01.1314	VbChr01.01243	VbChr01.01243.1
evm.TU.Chr01.1316	evm.model.Chr01.1316	VbChr01.01244	VbChr01.01244.1
evm.TU.Chr01.1317	evm.model.Chr01.1317	VbChr01.01245	VbChr01.01245.1
evm.TU.Chr01.1319	evm.model.Chr01.1319	VbChr01.01246	VbChr01.01246.1
evm.TU.Chr01.1321	evm.model.Chr01.1321	VbChr01.01247	VbChr01.01247.1
evm.TU.Chr01.1322	evm.model.Chr01.1322	VbChr01.01248	VbChr01.01248.1
evm.TU.Chr01.1323	evm.model.Chr01.1323	VbChr01.01249	VbChr01.01249.1
evm.TU.Chr01.1324	evm.model.Chr01.1324	VbChr01.01250	VbChr01.01250.1
evm.TU.Chr01.1325	evm.model.Chr01.1325	VbChr01.01251	VbChr01.01251.1
evm.TU.Chr01.1326	evm.model.Chr01.1326	VbChr01.01252	VbChr01.01252.1
evm.TU.Chr01.1327	evm.model.Chr01.1327	VbChr01.01253	VbChr01.01253.1
evm.TU.Chr01.1328	evm.model.Chr01.1328	VbChr01.01254	VbChr01.01254.1
evm.TU.Chr01.1329	evm.model.Chr01.1329	VbChr01.01255	VbChr01.01255.1
evm.TU.Chr01.1330	evm.model.Chr01.1330	VbChr01.01256	VbChr01.01256.1
evm.TU.Chr01.1331	evm.model.Chr01.1331	VbChr01.01257	VbChr01.01257.1
evm.TU.Chr01.1332	evm.model.Chr01.1332	VbChr01.01258	VbChr01.01258.1
evm.TU.Chr01.1333	evm.model.Chr01.1333	VbChr01.01259	VbChr01.01259.1
evm.TU.Chr01.1334	evm.model.Chr01.1334	VbChr01.01260	VbChr01.01260.1
evm.TU.Chr01.1335	evm.model.Chr01.1335	VbChr01.01261	VbChr01.01261.1
evm.TU.Chr01.1336	evm.model.Chr01.1336	VbChr01.01262	VbChr01.01262.1
evm.TU.Chr01.1337	evm.model.Chr01.1337	VbChr01.01263	VbChr01.01263.1
evm.TU.Chr01.1338	evm.model.Chr01.1338	VbChr01.01264	VbChr01.01264.1
evm.TU.Chr01.1339	evm.model.Chr01.1339	VbChr01.01265	VbChr01.01265.1
evm.TU.Chr01.1342	evm.model.Chr01.1342	VbChr01.01266	VbChr01.01266.1
evm.TU.Chr01.1343	evm.model.Chr01.1343	VbChr01.01267	VbChr01.01267.1
evm.TU.Chr01.1344	evm.model.Chr01.1344	VbChr01.01268	VbChr01.01268.1
evm.TU.Chr01.1345	evm.model.Chr01.1345	VbChr01.01269	VbChr01.01269.1
evm.TU.Chr01.1346	evm.model.Chr01.1346	VbChr01.01270	VbChr01.01270.1
evm.TU.Chr01.1347	evm.model.Chr01.1347	VbChr01.01271	VbChr01.01271.1
evm.TU.Chr01.1348	evm.model.Chr01.1348	VbChr01.01272	VbChr01.01272.1
evm.TU.Chr01.1349	evm.model.Chr01.1349	VbChr01.01273	VbChr01.01273.1
evm.TU.Chr01.1350	evm.model.Chr01.1350	VbChr01.01274	VbChr01.01274.1
evm.TU.Chr01.1351	evm.model.Chr01.1351	VbChr01.01275	VbChr01.01275.1
evm.TU.Chr01.1352	evm.model.Chr01.1352	VbChr01.01276	VbChr01.01276.1
evm.TU.Chr01.1353	evm.model.Chr01.1353	VbChr01.01277	VbChr01.01277.1
evm.TU.Chr01.1354	evm.model.Chr01.1354	VbChr01.01278	VbChr01.01278.1
evm.TU.Chr01.1355	evm.model.Chr01.1355	VbChr01.01279	VbChr01.01279.1
evm.TU.Chr01.1356	evm.model.Chr01.1356	VbChr01.01280	VbChr01.01280.1
evm.TU.Chr01.1357	evm.model.Chr01.1357	VbChr01.01281	VbChr01.01281.1
evm.TU.Chr01.1358	evm.model.Chr01.1358	VbChr01.01282	VbChr01.01282.1
evm.TU.Chr01.1359	evm.model.Chr01.1359	VbChr01.01283	VbChr01.01283.1
evm.TU.Chr01.1360	evm.model.Chr01.1360	VbChr01.01284	VbChr01.01284.1
evm.TU.Chr01.1361	evm.model.Chr01.1361	VbChr01.01285	VbChr01.01285.1
evm.TU.Chr01.1362	evm.model.Chr01.1362	VbChr01.01286	VbChr01.01286.1
evm.TU.Chr01.1363	evm.model.Chr01.1363	VbChr01.01287	VbChr01.01287.1
evm.TU.Chr01.1364	evm.model.Chr01.1364	VbChr01.01288	VbChr01.01288.1
evm.TU.Chr01.1365	evm.model.Chr01.1365	VbChr01.01289	VbChr01.01289.1
evm.TU.Chr01.1366	evm.model.Chr01.1366	VbChr01.01290	VbChr01.01290.1
evm.TU.Chr01.1367	evm.model.Chr01.1367	VbChr01.01291	VbChr01.01291.1
evm.TU.Chr01.1368	evm.model.Chr01.1368	VbChr01.01292	VbChr01.01292.1
evm.TU.Chr01.1369	evm.model.Chr01.1369	VbChr01.01293	VbChr01.01293.1
evm.TU.Chr01.1370	evm.model.Chr01.1370	VbChr01.01294	VbChr01.01294.1
evm.TU.Chr01.1371	evm.model.Chr01.1371	VbChr01.01295	VbChr01.01295.1
evm.TU.Chr01.1372	evm.model.Chr01.1372	VbChr01.01296	VbChr01.01296.1
evm.TU.Chr01.1373	evm.model.Chr01.1373	VbChr01.01297	VbChr01.01297.1
evm.TU.Chr01.1376	evm.model.Chr01.1376	VbChr01.01298	VbChr01.01298.1
evm.TU.Chr01.1378	evm.model.Chr01.1378	VbChr01.01299	VbChr01.01299.1
evm.TU.Chr01.1379	evm.model.Chr01.1379	VbChr01.01300	VbChr01.01300.1
evm.TU.Chr01.1380	evm.model.Chr01.1380	VbChr01.01301	VbChr01.01301.1
evm.TU.Chr01.1381	evm.model.Chr01.1381	VbChr01.01302	VbChr01.01302.1
evm.TU.Chr01.1383	evm.model.Chr01.1383	VbChr01.01303	VbChr01.01303.1
evm.TU.Chr01.1384	evm.model.Chr01.1384	VbChr01.01304	VbChr01.01304.1
evm.TU.Chr01.1385	evm.model.Chr01.1385	VbChr01.01305	VbChr01.01305.1
evm.TU.Chr01.1386	evm.model.Chr01.1386	VbChr01.01306	VbChr01.01306.1
evm.TU.Chr01.1388	evm.model.Chr01.1388	VbChr01.01307	VbChr01.01307.1
evm.TU.Chr01.1390	evm.model.Chr01.1390	VbChr01.01308	VbChr01.01308.1
evm.TU.Chr01.1391	evm.model.Chr01.1391	VbChr01.01309	VbChr01.01309.1
evm.TU.Chr01.1392	evm.model.Chr01.1392	VbChr01.01310	VbChr01.01310.1
evm.TU.Chr01.1393	evm.model.Chr01.1393	VbChr01.01311	VbChr01.01311.1
evm.TU.Chr01.1395	evm.model.Chr01.1395	VbChr01.01312	VbChr01.01312.1
evm.TU.Chr01.1396	evm.model.Chr01.1396	VbChr01.01313	VbChr01.01313.1
evm.TU.Chr01.1397	evm.model.Chr01.1397	VbChr01.01314	VbChr01.01314.1
evm.TU.Chr01.1398	evm.model.Chr01.1398	VbChr01.01315	VbChr01.01315.1
evm.TU.Chr01.1399	evm.model.Chr01.1399	VbChr01.01316	VbChr01.01316.1
evm.TU.Chr01.1400	evm.model.Chr01.1400	VbChr01.01317	VbChr01.01317.1
evm.TU.Chr01.1401	evm.model.Chr01.1401	VbChr01.01318	VbChr01.01318.1
evm.TU.Chr01.1402	evm.model.Chr01.1402	VbChr01.01319	VbChr01.01319.1
evm.TU.Chr01.1403	evm.model.Chr01.1403	VbChr01.01320	VbChr01.01320.1
evm.TU.Chr01.1404	evm.model.Chr01.1404	VbChr01.01321	VbChr01.01321.1
evm.TU.Chr01.1405	evm.model.Chr01.1405	VbChr01.01322	VbChr01.01322.1
evm.TU.Chr01.1406	evm.model.Chr01.1406	VbChr01.01323	VbChr01.01323.1
evm.TU.Chr01.1408	evm.model.Chr01.1408	VbChr01.01324	VbChr01.01324.1
evm.TU.Chr01.1409	evm.model.Chr01.1409	VbChr01.01325	VbChr01.01325.1
evm.TU.Chr01.1410	evm.model.Chr01.1410	VbChr01.01326	VbChr01.01326.1
evm.TU.Chr01.1411	evm.model.Chr01.1411	VbChr01.01327	VbChr01.01327.1
evm.TU.Chr01.1412	evm.model.Chr01.1412	VbChr01.01328	VbChr01.01328.1
evm.TU.Chr01.1413	evm.model.Chr01.1413	VbChr01.01329	VbChr01.01329.1
evm.TU.Chr01.1414	evm.model.Chr01.1414	VbChr01.01330	VbChr01.01330.1
evm.TU.Chr01.1415	evm.model.Chr01.1415	VbChr01.01331	VbChr01.01331.1
evm.TU.Chr01.1416	evm.model.Chr01.1416	VbChr01.01332	VbChr01.01332.1
evm.TU.Chr01.1417	evm.model.Chr01.1417	VbChr01.01333	VbChr01.01333.1
evm.TU.Chr01.1418	evm.model.Chr01.1418	VbChr01.01334	VbChr01.01334.1
evm.TU.Chr01.1419	evm.model.Chr01.1419	VbChr01.01335	VbChr01.01335.1
evm.TU.Chr01.1420	evm.model.Chr01.1420	VbChr01.01336	VbChr01.01336.1
evm.TU.Chr01.1421	evm.model.Chr01.1421	VbChr01.01337	VbChr01.01337.1
evm.TU.Chr01.1422	evm.model.Chr01.1422	VbChr01.01338	VbChr01.01338.1
evm.TU.Chr01.1423	evm.model.Chr01.1423	VbChr01.01339	VbChr01.01339.1
evm.TU.Chr01.1424	evm.model.Chr01.1424	VbChr01.01340	VbChr01.01340.1
evm.TU.Chr01.1425	evm.model.Chr01.1425	VbChr01.01341	VbChr01.01341.1
evm.TU.Chr01.1430	evm.model.Chr01.1430	VbChr01.01342	VbChr01.01342.1
evm.TU.Chr01.1431	evm.model.Chr01.1431	VbChr01.01343	VbChr01.01343.1
evm.TU.Chr01.1432	evm.model.Chr01.1432	VbChr01.01344	VbChr01.01344.1
evm.TU.Chr01.1433	evm.model.Chr01.1433	VbChr01.01345	VbChr01.01345.1
evm.TU.Chr01.1435	evm.model.Chr01.1435	VbChr01.01346	VbChr01.01346.1
evm.TU.Chr01.1436	evm.model.Chr01.1436	VbChr01.01347	VbChr01.01347.1
evm.TU.Chr01.1438	evm.model.Chr01.1438	VbChr01.01348	VbChr01.01348.1
evm.TU.Chr01.1439	evm.model.Chr01.1439	VbChr01.01349	VbChr01.01349.1
evm.TU.Chr01.1440	evm.model.Chr01.1440	VbChr01.01350	VbChr01.01350.1
evm.TU.Chr01.1441	evm.model.Chr01.1441	VbChr01.01351	VbChr01.01351.1
evm.TU.Chr01.1442	evm.model.Chr01.1442	VbChr01.01352	VbChr01.01352.1
evm.TU.Chr01.1443	evm.model.Chr01.1443	VbChr01.01353	VbChr01.01353.1
evm.TU.Chr01.1444	evm.model.Chr01.1444	VbChr01.01354	VbChr01.01354.1
evm.TU.Chr01.1445	evm.model.Chr01.1445	VbChr01.01355	VbChr01.01355.1
evm.TU.Chr01.1446	evm.model.Chr01.1446	VbChr01.01356	VbChr01.01356.1
evm.TU.Chr01.1447	evm.model.Chr01.1447	VbChr01.01357	VbChr01.01357.1
evm.TU.Chr01.1448	evm.model.Chr01.1448	VbChr01.01358	VbChr01.01358.1
evm.TU.Chr01.1449	evm.model.Chr01.1449	VbChr01.01359	VbChr01.01359.1
evm.TU.Chr01.1450	evm.model.Chr01.1450	VbChr01.01360	VbChr01.01360.1
evm.TU.Chr01.1451	evm.model.Chr01.1451	VbChr01.01361	VbChr01.01361.1
evm.TU.Chr01.1452	evm.model.Chr01.1452	VbChr01.01362	VbChr01.01362.1
evm.TU.Chr01.1453	evm.model.Chr01.1453	VbChr01.01363	VbChr01.01363.1
evm.TU.Chr01.1458	evm.model.Chr01.1458	VbChr01.01364	VbChr01.01364.1
evm.TU.Chr01.1460	evm.model.Chr01.1460	VbChr01.01365	VbChr01.01365.1
evm.TU.Chr01.1471	evm.model.Chr01.1471	VbChr01.01366	VbChr01.01366.1
evm.TU.Chr01.1472	evm.model.Chr01.1472	VbChr01.01367	VbChr01.01367.1
evm.TU.Chr01.1473	evm.model.Chr01.1473	VbChr01.01368	VbChr01.01368.1
evm.TU.Chr01.1475	evm.model.Chr01.1475	VbChr01.01369	VbChr01.01369.1
evm.TU.Chr01.1476	evm.model.Chr01.1476	VbChr01.01370	VbChr01.01370.1
evm.TU.Chr01.1477	evm.model.Chr01.1477	VbChr01.01371	VbChr01.01371.1
evm.TU.Chr01.1478	evm.model.Chr01.1478	VbChr01.01372	VbChr01.01372.1
evm.TU.Chr01.1479	evm.model.Chr01.1479	VbChr01.01373	VbChr01.01373.1
evm.TU.Chr01.1480	evm.model.Chr01.1480	VbChr01.01374	VbChr01.01374.1
evm.TU.Chr01.1481	evm.model.Chr01.1481	VbChr01.01375	VbChr01.01375.1
evm.TU.Chr01.1482	evm.model.Chr01.1482	VbChr01.01376	VbChr01.01376.1
evm.TU.Chr01.1483	evm.model.Chr01.1483	VbChr01.01377	VbChr01.01377.1
evm.TU.Chr01.1484	evm.model.Chr01.1484	VbChr01.01378	VbChr01.01378.1
evm.TU.Chr01.1485	evm.model.Chr01.1485	VbChr01.01379	VbChr01.01379.1
evm.TU.Chr01.1486	evm.model.Chr01.1486	VbChr01.01380	VbChr01.01380.1
evm.TU.Chr01.1489	evm.model.Chr01.1489	VbChr01.01381	VbChr01.01381.1
evm.TU.Chr01.1490	evm.model.Chr01.1490	VbChr01.01382	VbChr01.01382.1
evm.TU.Chr01.1491	evm.model.Chr01.1491	VbChr01.01383	VbChr01.01383.1
evm.TU.Chr01.1492	evm.model.Chr01.1492	VbChr01.01384	VbChr01.01384.1
evm.TU.Chr01.1493	evm.model.Chr01.1493	VbChr01.01385	VbChr01.01385.1
evm.TU.Chr01.1494	evm.model.Chr01.1494	VbChr01.01386	VbChr01.01386.1
evm.TU.Chr01.1495	evm.model.Chr01.1495	VbChr01.01387	VbChr01.01387.1
evm.TU.Chr01.1497	evm.model.Chr01.1497	VbChr01.01388	VbChr01.01388.1
evm.TU.Chr01.1498	evm.model.Chr01.1498	VbChr01.01389	VbChr01.01389.1
evm.TU.Chr01.1499	evm.model.Chr01.1499	VbChr01.01390	VbChr01.01390.1
evm.TU.Chr01.1500	evm.model.Chr01.1500	VbChr01.01391	VbChr01.01391.1
evm.TU.Chr01.1503	evm.model.Chr01.1503	VbChr01.01392	VbChr01.01392.1
evm.TU.Chr01.1504	evm.model.Chr01.1504	VbChr01.01393	VbChr01.01393.1
evm.TU.Chr01.1506	evm.model.Chr01.1506	VbChr01.01394	VbChr01.01394.1
evm.TU.Chr01.1507	evm.model.Chr01.1507	VbChr01.01395	VbChr01.01395.1
evm.TU.Chr01.1508	evm.model.Chr01.1508	VbChr01.01396	VbChr01.01396.1
evm.TU.Chr01.1510	evm.model.Chr01.1510	VbChr01.01397	VbChr01.01397.1
evm.TU.Chr01.1512	evm.model.Chr01.1512	VbChr01.01398	VbChr01.01398.1
evm.TU.Chr01.1514	evm.model.Chr01.1514	VbChr01.01399	VbChr01.01399.1
evm.TU.Chr01.1516	evm.model.Chr01.1516	VbChr01.01400	VbChr01.01400.1
evm.TU.Chr01.1519	evm.model.Chr01.1519	VbChr01.01401	VbChr01.01401.1
evm.TU.Chr01.1521	evm.model.Chr01.1521	VbChr01.01402	VbChr01.01402.1
evm.TU.Chr01.1522	evm.model.Chr01.1522	VbChr01.01403	VbChr01.01403.1
evm.TU.Chr01.1523	evm.model.Chr01.1523	VbChr01.01404	VbChr01.01404.1
evm.TU.Chr01.1524	evm.model.Chr01.1524	VbChr01.01405	VbChr01.01405.1
evm.TU.Chr01.1525	evm.model.Chr01.1525	VbChr01.01406	VbChr01.01406.1
evm.TU.Chr01.1526	evm.model.Chr01.1526	VbChr01.01407	VbChr01.01407.1
evm.TU.Chr01.1527	evm.model.Chr01.1527	VbChr01.01408	VbChr01.01408.1
evm.TU.Chr01.1528	evm.model.Chr01.1528	VbChr01.01409	VbChr01.01409.1
evm.TU.Chr01.1529	evm.model.Chr01.1529	VbChr01.01410	VbChr01.01410.1
evm.TU.Chr01.1530	evm.model.Chr01.1530	VbChr01.01411	VbChr01.01411.1
evm.TU.Chr01.1531	evm.model.Chr01.1531	VbChr01.01412	VbChr01.01412.1
evm.TU.Chr01.1532	evm.model.Chr01.1532	VbChr01.01413	VbChr01.01413.1
evm.TU.Chr01.1534	evm.model.Chr01.1534	VbChr01.01414	VbChr01.01414.1
evm.TU.Chr01.1535	evm.model.Chr01.1535	VbChr01.01415	VbChr01.01415.1
evm.TU.Chr01.1536	evm.model.Chr01.1536	VbChr01.01416	VbChr01.01416.1
evm.TU.Chr01.1537	evm.model.Chr01.1537.1	VbChr01.01417	VbChr01.01417.1
evm.TU.Chr01.1538	evm.model.Chr01.1538	VbChr01.01418	VbChr01.01418.1
evm.TU.Chr01.1539	evm.model.Chr01.1539	VbChr01.01419	VbChr01.01419.1
evm.TU.Chr01.1540	evm.model.Chr01.1540	VbChr01.01420	VbChr01.01420.1
evm.TU.Chr01.1541	evm.model.Chr01.1541	VbChr01.01421	VbChr01.01421.1
evm.TU.Chr01.1542	evm.model.Chr01.1542	VbChr01.01422	VbChr01.01422.1
evm.TU.Chr01.1543	evm.model.Chr01.1543	VbChr01.01423	VbChr01.01423.1
evm.TU.Chr01.1544	evm.model.Chr01.1544	VbChr01.01424	VbChr01.01424.1
evm.TU.Chr01.1545	evm.model.Chr01.1545	VbChr01.01425	VbChr01.01425.1
evm.TU.Chr01.1547	evm.model.Chr01.1547	VbChr01.01426	VbChr01.01426.1
evm.TU.Chr01.1548	evm.model.Chr01.1548	VbChr01.01427	VbChr01.01427.1
evm.TU.Chr01.1629	evm.model.Chr01.1629	VbChr01.01428	VbChr01.01428.1
evm.TU.Chr01.1630	evm.model.Chr01.1630	VbChr01.01429	VbChr01.01429.1
evm.TU.Chr01.1631	evm.model.Chr01.1631	VbChr01.01430	VbChr01.01430.1
evm.TU.Chr01.1633	evm.model.Chr01.1633	VbChr01.01431	VbChr01.01431.1
evm.TU.Chr01.1634	evm.model.Chr01.1634	VbChr01.01432	VbChr01.01432.1
evm.TU.Chr01.1635	evm.model.Chr01.1635	VbChr01.01433	VbChr01.01433.1
evm.TU.Chr01.1638	evm.model.Chr01.1638	VbChr01.01434	VbChr01.01434.1
evm.TU.Chr01.1639	evm.model.Chr01.1639	VbChr01.01435	VbChr01.01435.1
evm.TU.Chr01.1640	evm.model.Chr01.1640	VbChr01.01436	VbChr01.01436.1
evm.TU.Chr01.1642	evm.model.Chr01.1642	VbChr01.01437	VbChr01.01437.1
evm.TU.Chr01.1643	evm.model.Chr01.1643	VbChr01.01438	VbChr01.01438.1
evm.TU.Chr01.1644	evm.model.Chr01.1644	VbChr01.01439	VbChr01.01439.1
evm.TU.Chr01.1645	evm.model.Chr01.1645	VbChr01.01440	VbChr01.01440.1
evm.TU.Chr01.1646	evm.model.Chr01.1646	VbChr01.01441	VbChr01.01441.1
evm.TU.Chr01.1647	evm.model.Chr01.1647	VbChr01.01442	VbChr01.01442.1
evm.TU.Chr01.1648	evm.model.Chr01.1648	VbChr01.01443	VbChr01.01443.1
evm.TU.Chr01.1651	evm.model.Chr01.1651	VbChr01.01444	VbChr01.01444.1
evm.TU.Chr01.1652	evm.model.Chr01.1652	VbChr01.01445	VbChr01.01445.1
evm.TU.Chr01.1653	evm.model.Chr01.1653	VbChr01.01446	VbChr01.01446.1
evm.TU.Chr01.1654	evm.model.Chr01.1654	VbChr01.01447	VbChr01.01447.1
evm.TU.Chr01.1655	evm.model.Chr01.1655	VbChr01.01448	VbChr01.01448.1
evm.TU.Chr01.1656	evm.model.Chr01.1656	VbChr01.01449	VbChr01.01449.1
evm.TU.Chr01.1657	evm.model.Chr01.1657	VbChr01.01450	VbChr01.01450.1
evm.TU.Chr01.1659	evm.model.Chr01.1659	VbChr01.01451	VbChr01.01451.1
evm.TU.Chr01.1662	evm.model.Chr01.1662	VbChr01.01452	VbChr01.01452.1
evm.TU.Chr01.1663	evm.model.Chr01.1663	VbChr01.01453	VbChr01.01453.1
evm.TU.Chr01.1669	evm.model.Chr01.1669	VbChr01.01454	VbChr01.01454.1
evm.TU.Chr01.1670	evm.model.Chr01.1670	VbChr01.01455	VbChr01.01455.1
evm.TU.Chr01.1671	evm.model.Chr01.1671	VbChr01.01456	VbChr01.01456.1
evm.TU.Chr01.1672	evm.model.Chr01.1672	VbChr01.01457	VbChr01.01457.1
evm.TU.Chr01.1673	evm.model.Chr01.1673	VbChr01.01458	VbChr01.01458.1
evm.TU.Chr01.1674	evm.model.Chr01.1674	VbChr01.01459	VbChr01.01459.1
evm.TU.Chr01.1676	evm.model.Chr01.1676	VbChr01.01460	VbChr01.01460.1
evm.TU.Chr01.1677	evm.model.Chr01.1677	VbChr01.01461	VbChr01.01461.1
evm.TU.Chr01.1679	evm.model.Chr01.1679	VbChr01.01462	VbChr01.01462.1
evm.TU.Chr01.1680	evm.model.Chr01.1680	VbChr01.01463	VbChr01.01463.1
evm.TU.Chr01.1681	evm.model.Chr01.1681	VbChr01.01464	VbChr01.01464.1
evm.TU.Chr01.1682	evm.model.Chr01.1682	VbChr01.01465	VbChr01.01465.1
evm.TU.Chr01.1683	evm.model.Chr01.1683	VbChr01.01466	VbChr01.01466.1
evm.TU.Chr01.1685	evm.model.Chr01.1685	VbChr01.01467	VbChr01.01467.1
evm.TU.Chr01.1686	evm.model.Chr01.1686	VbChr01.01468	VbChr01.01468.1
evm.TU.Chr01.1687	evm.model.Chr01.1687	VbChr01.01469	VbChr01.01469.1
evm.TU.Chr01.1688	evm.model.Chr01.1688	VbChr01.01470	VbChr01.01470.1
evm.TU.Chr01.1689	evm.model.Chr01.1689	VbChr01.01471	VbChr01.01471.1
evm.TU.Chr01.1690	evm.model.Chr01.1690	VbChr01.01472	VbChr01.01472.1
evm.TU.Chr01.1691	evm.model.Chr01.1691	VbChr01.01473	VbChr01.01473.1
evm.TU.Chr01.1692	evm.model.Chr01.1692	VbChr01.01474	VbChr01.01474.1
evm.TU.Chr01.1693	evm.model.Chr01.1693	VbChr01.01475	VbChr01.01475.1
evm.TU.Chr01.1694	evm.model.Chr01.1694	VbChr01.01476	VbChr01.01476.1
evm.TU.Chr01.1695	evm.model.Chr01.1695	VbChr01.01477	VbChr01.01477.1
evm.TU.Chr01.1696	evm.model.Chr01.1696	VbChr01.01478	VbChr01.01478.1
evm.TU.Chr01.1697	evm.model.Chr01.1697	VbChr01.01479	VbChr01.01479.1
evm.TU.Chr01.1698	evm.model.Chr01.1698	VbChr01.01480	VbChr01.01480.1
evm.TU.Chr01.1699	evm.model.Chr01.1699	VbChr01.01481	VbChr01.01481.1
evm.TU.Chr01.1700	evm.model.Chr01.1700	VbChr01.01482	VbChr01.01482.1
evm.TU.Chr01.1701	evm.model.Chr01.1701	VbChr01.01483	VbChr01.01483.1
evm.TU.Chr01.1702	evm.model.Chr01.1702	VbChr01.01484	VbChr01.01484.1
evm.TU.Chr01.1703	evm.model.Chr01.1703	VbChr01.01485	VbChr01.01485.1
evm.TU.Chr01.1704	evm.model.Chr01.1704	VbChr01.01486	VbChr01.01486.1
evm.TU.Chr01.1706	evm.model.Chr01.1706	VbChr01.01487	VbChr01.01487.1
evm.TU.Chr01.1707	evm.model.Chr01.1707	VbChr01.01488	VbChr01.01488.1
evm.TU.Chr01.1708	evm.model.Chr01.1708	VbChr01.01489	VbChr01.01489.1
evm.TU.Chr01.1709	evm.model.Chr01.1709	VbChr01.01490	VbChr01.01490.1
evm.TU.Chr01.1711	evm.model.Chr01.1711	VbChr01.01491	VbChr01.01491.1
evm.TU.Chr01.1712	evm.model.Chr01.1712	VbChr01.01492	VbChr01.01492.1
evm.TU.Chr01.1713	evm.model.Chr01.1713	VbChr01.01493	VbChr01.01493.1
evm.TU.Chr01.1715	evm.model.Chr01.1715	VbChr01.01494	VbChr01.01494.1
evm.TU.Chr01.1717	evm.model.Chr01.1717	VbChr01.01495	VbChr01.01495.1
evm.TU.Chr01.1718	evm.model.Chr01.1718	VbChr01.01496	VbChr01.01496.1
evm.TU.Chr01.1720	evm.model.Chr01.1720	VbChr01.01497	VbChr01.01497.1
evm.TU.Chr01.1722	evm.model.Chr01.1722	VbChr01.01498	VbChr01.01498.1
evm.TU.Chr01.1723	evm.model.Chr01.1723	VbChr01.01499	VbChr01.01499.1
evm.TU.Chr01.1730	evm.model.Chr01.1730	VbChr01.01500	VbChr01.01500.1
evm.TU.Chr01.1731	evm.model.Chr01.1731	VbChr01.01501	VbChr01.01501.1
evm.TU.Chr01.1732	evm.model.Chr01.1732	VbChr01.01502	VbChr01.01502.1
evm.TU.Chr01.1733	evm.model.Chr01.1733	VbChr01.01503	VbChr01.01503.1
evm.TU.Chr01.1735	evm.model.Chr01.1735	VbChr01.01504	VbChr01.01504.1
evm.TU.Chr01.1734	evm.model.Chr01.1734	VbChr01.01505	VbChr01.01505.1
evm.TU.Chr01.1736	evm.model.Chr01.1736	VbChr01.01506	VbChr01.01506.1
evm.TU.Chr01.1737	evm.model.Chr01.1737	VbChr01.01507	VbChr01.01507.1
evm.TU.Chr01.1738	evm.model.Chr01.1738	VbChr01.01508	VbChr01.01508.1
evm.TU.Chr01.1739	evm.model.Chr01.1739	VbChr01.01509	VbChr01.01509.1
evm.TU.Chr01.1741	evm.model.Chr01.1741	VbChr01.01510	VbChr01.01510.1
evm.TU.Chr01.1742	evm.model.Chr01.1742	VbChr01.01511	VbChr01.01511.1
evm.TU.Chr01.1743	evm.model.Chr01.1743	VbChr01.01512	VbChr01.01512.1
evm.TU.Chr01.1744	evm.model.Chr01.1744	VbChr01.01513	VbChr01.01513.1
evm.TU.Chr01.1745	evm.model.Chr01.1745	VbChr01.01514	VbChr01.01514.1
evm.TU.Chr01.1746	evm.model.Chr01.1746	VbChr01.01515	VbChr01.01515.1
evm.TU.Chr01.1747	evm.model.Chr01.1747	VbChr01.01516	VbChr01.01516.1
evm.TU.Chr01.1748	evm.model.Chr01.1748	VbChr01.01517	VbChr01.01517.1
evm.TU.Chr01.1750	evm.model.Chr01.1750	VbChr01.01518	VbChr01.01518.1
evm.TU.Chr01.1752	evm.model.Chr01.1752	VbChr01.01519	VbChr01.01519.1
evm.TU.Chr01.1755	evm.model.Chr01.1755	VbChr01.01520	VbChr01.01520.1
evm.TU.Chr01.1756	evm.model.Chr01.1756	VbChr01.01521	VbChr01.01521.1
evm.TU.Chr01.1760	evm.model.Chr01.1760	VbChr01.01522	VbChr01.01522.1
evm.TU.Chr01.1762	evm.model.Chr01.1762	VbChr01.01523	VbChr01.01523.1
evm.TU.Chr01.1763	evm.model.Chr01.1763	VbChr01.01524	VbChr01.01524.1
evm.TU.Chr01.1764	evm.model.Chr01.1764	VbChr01.01525	VbChr01.01525.1
evm.TU.Chr01.1765	evm.model.Chr01.1765	VbChr01.01526	VbChr01.01526.1
evm.TU.Chr01.1769	evm.model.Chr01.1769	VbChr01.01527	VbChr01.01527.1
evm.TU.Chr01.1771	evm.model.Chr01.1771	VbChr01.01528	VbChr01.01528.1
evm.TU.Chr01.1775	evm.model.Chr01.1775	VbChr01.01529	VbChr01.01529.1
evm.TU.Chr01.1777	evm.model.Chr01.1777	VbChr01.01530	VbChr01.01530.1
evm.TU.Chr01.1778	evm.model.Chr01.1778	VbChr01.01531	VbChr01.01531.1
evm.TU.Chr01.1779	evm.model.Chr01.1779	VbChr01.01532	VbChr01.01532.1
evm.TU.Chr01.1780	evm.model.Chr01.1780	VbChr01.01533	VbChr01.01533.1
evm.TU.Chr01.1782	evm.model.Chr01.1782	VbChr01.01534	VbChr01.01534.1
evm.TU.Chr01.1784	evm.model.Chr01.1784	VbChr01.01535	VbChr01.01535.1
evm.TU.Chr01.1785	evm.model.Chr01.1785	VbChr01.01536	VbChr01.01536.1
evm.TU.Chr01.1786	evm.model.Chr01.1786	VbChr01.01537	VbChr01.01537.1
evm.TU.Chr01.1787	evm.model.Chr01.1787	VbChr01.01538	VbChr01.01538.1
evm.TU.Chr01.1788	evm.model.Chr01.1788	VbChr01.01539	VbChr01.01539.1
evm.TU.Chr01.1789	evm.model.Chr01.1789	VbChr01.01540	VbChr01.01540.1
evm.TU.Chr01.1790	evm.model.Chr01.1790	VbChr01.01541	VbChr01.01541.1
evm.TU.Chr01.1791	evm.model.Chr01.1791	VbChr01.01542	VbChr01.01542.1
evm.TU.Chr01.1793	evm.model.Chr01.1793	VbChr01.01543	VbChr01.01543.1
evm.TU.Chr01.1794	evm.model.Chr01.1794	VbChr01.01544	VbChr01.01544.1
evm.TU.Chr01.1795	evm.model.Chr01.1795	VbChr01.01545	VbChr01.01545.1
evm.TU.Chr01.1796	evm.model.Chr01.1796	VbChr01.01546	VbChr01.01546.1
evm.TU.Chr01.1797	evm.model.Chr01.1797	VbChr01.01547	VbChr01.01547.1
evm.TU.Chr01.1798	evm.model.Chr01.1798	VbChr01.01548	VbChr01.01548.1
evm.TU.Chr01.1799	evm.model.Chr01.1799	VbChr01.01549	VbChr01.01549.1
evm.TU.Chr01.1800	evm.model.Chr01.1800	VbChr01.01550	VbChr01.01550.1
evm.TU.Chr01.1801	evm.model.Chr01.1801	VbChr01.01551	VbChr01.01551.1
evm.TU.Chr01.1802	evm.model.Chr01.1802	VbChr01.01552	VbChr01.01552.1
evm.TU.Chr01.1803	evm.model.Chr01.1803	VbChr01.01553	VbChr01.01553.1
evm.TU.Chr01.1804	evm.model.Chr01.1804	VbChr01.01554	VbChr01.01554.1
evm.TU.Chr01.1805	evm.model.Chr01.1805	VbChr01.01555	VbChr01.01555.1
evm.TU.Chr01.1806	evm.model.Chr01.1806	VbChr01.01556	VbChr01.01556.1
evm.TU.Chr01.1808	evm.model.Chr01.1808.1	VbChr01.01557	VbChr01.01557.1
evm.TU.Chr01.1809	evm.model.Chr01.1809	VbChr01.01558	VbChr01.01558.1
evm.TU.Chr01.1810	evm.model.Chr01.1810	VbChr01.01559	VbChr01.01559.1
evm.TU.Chr01.1811	evm.model.Chr01.1811	VbChr01.01560	VbChr01.01560.1
evm.TU.Chr01.1812	evm.model.Chr01.1812	VbChr01.01561	VbChr01.01561.1
evm.TU.Chr01.1813	evm.model.Chr01.1813	VbChr01.01562	VbChr01.01562.1
evm.TU.Chr01.1814	evm.model.Chr01.1814	VbChr01.01563	VbChr01.01563.1
evm.TU.Chr01.1815	evm.model.Chr01.1815	VbChr01.01564	VbChr01.01564.1
evm.TU.Chr01.1816	evm.model.Chr01.1816	VbChr01.01565	VbChr01.01565.1
evm.TU.Chr01.1817	evm.model.Chr01.1817	VbChr01.01566	VbChr01.01566.1
evm.TU.Chr01.1818	evm.model.Chr01.1818	VbChr01.01567	VbChr01.01567.1
evm.TU.Chr01.1819	evm.model.Chr01.1819	VbChr01.01568	VbChr01.01568.1
evm.TU.Chr01.1820	evm.model.Chr01.1820	VbChr01.01569	VbChr01.01569.1
evm.TU.Chr01.1821	evm.model.Chr01.1821	VbChr01.01570	VbChr01.01570.1
evm.TU.Chr01.1822	evm.model.Chr01.1822	VbChr01.01571	VbChr01.01571.1
evm.TU.Chr01.1823	evm.model.Chr01.1823	VbChr01.01572	VbChr01.01572.1
evm.TU.Chr01.1827	evm.model.Chr01.1827	VbChr01.01573	VbChr01.01573.1
evm.TU.Chr01.1828	evm.model.Chr01.1828	VbChr01.01574	VbChr01.01574.1
evm.TU.Chr01.1831	evm.model.Chr01.1831	VbChr01.01575	VbChr01.01575.1
evm.TU.Chr01.1834	evm.model.Chr01.1834	VbChr01.01576	VbChr01.01576.1
evm.TU.Chr01.1835	evm.model.Chr01.1835	VbChr01.01577	VbChr01.01577.1
evm.TU.Chr01.1837	evm.model.Chr01.1837	VbChr01.01578	VbChr01.01578.1
evm.TU.Chr01.1839	evm.model.Chr01.1839	VbChr01.01579	VbChr01.01579.1
evm.TU.Chr01.1841	evm.model.Chr01.1841	VbChr01.01580	VbChr01.01580.1
evm.TU.Chr01.1842	evm.model.Chr01.1842	VbChr01.01581	VbChr01.01581.1
evm.TU.Chr01.1843	evm.model.Chr01.1843	VbChr01.01582	VbChr01.01582.1
evm.TU.Chr01.1844	evm.model.Chr01.1844	VbChr01.01583	VbChr01.01583.1
evm.TU.Chr01.1845	evm.model.Chr01.1845	VbChr01.01584	VbChr01.01584.1
evm.TU.Chr01.1846	evm.model.Chr01.1846	VbChr01.01585	VbChr01.01585.1
evm.TU.Chr01.1847	evm.model.Chr01.1847	VbChr01.01586	VbChr01.01586.1
evm.TU.Chr01.1848	evm.model.Chr01.1848	VbChr01.01587	VbChr01.01587.1
evm.TU.Chr01.1849	evm.model.Chr01.1849	VbChr01.01588	VbChr01.01588.1
evm.TU.Chr01.1850	evm.model.Chr01.1850	VbChr01.01589	VbChr01.01589.1
evm.TU.Chr01.1853	evm.model.Chr01.1853	VbChr01.01590	VbChr01.01590.1
evm.TU.Chr01.1854	evm.model.Chr01.1854	VbChr01.01591	VbChr01.01591.1
evm.TU.Chr01.1855	evm.model.Chr01.1855	VbChr01.01592	VbChr01.01592.1
evm.TU.Chr01.1857	evm.model.Chr01.1857	VbChr01.01593	VbChr01.01593.1
evm.TU.Chr01.1858	evm.model.Chr01.1858	VbChr01.01594	VbChr01.01594.1
evm.TU.Chr01.1863	evm.model.Chr01.1863	VbChr01.01595	VbChr01.01595.1
evm.TU.Chr01.1864	evm.model.Chr01.1864	VbChr01.01596	VbChr01.01596.1
evm.TU.Chr01.1866	evm.model.Chr01.1866	VbChr01.01597	VbChr01.01597.1
evm.TU.Chr01.1869	evm.model.Chr01.1869	VbChr01.01598	VbChr01.01598.1
evm.TU.Chr01.1870	evm.model.Chr01.1870	VbChr01.01599	VbChr01.01599.1
evm.TU.Chr01.1871	evm.model.Chr01.1871	VbChr01.01600	VbChr01.01600.1
evm.TU.Chr01.1872	evm.model.Chr01.1872	VbChr01.01601	VbChr01.01601.1
evm.TU.Chr01.1877	evm.model.Chr01.1877	VbChr01.01602	VbChr01.01602.1
evm.TU.Chr01.1878	evm.model.Chr01.1878	VbChr01.01603	VbChr01.01603.1
evm.TU.Chr01.1879	evm.model.Chr01.1879	VbChr01.01604	VbChr01.01604.1
evm.TU.Chr01.1882	evm.model.Chr01.1882	VbChr01.01605	VbChr01.01605.1
evm.TU.Chr01.1883	evm.model.Chr01.1883	VbChr01.01606	VbChr01.01606.1
evm.TU.Chr01.1884	evm.model.Chr01.1884	VbChr01.01607	VbChr01.01607.1
evm.TU.Chr01.1885	evm.model.Chr01.1885	VbChr01.01608	VbChr01.01608.1
evm.TU.Chr01.1886	evm.model.Chr01.1886	VbChr01.01609	VbChr01.01609.1
evm.TU.Chr01.1890	evm.model.Chr01.1890	VbChr01.01610	VbChr01.01610.1
evm.TU.Chr01.1891	evm.model.Chr01.1891	VbChr01.01611	VbChr01.01611.1
evm.TU.Chr01.1892	evm.model.Chr01.1892	VbChr01.01612	VbChr01.01612.1
evm.TU.Chr01.1894	evm.model.Chr01.1894	VbChr01.01613	VbChr01.01613.1
evm.TU.Chr01.1895	evm.model.Chr01.1895	VbChr01.01614	VbChr01.01614.1
evm.TU.Chr01.1898	evm.model.Chr01.1898	VbChr01.01615	VbChr01.01615.1
evm.TU.Chr01.1899	evm.model.Chr01.1899	VbChr01.01616	VbChr01.01616.1
evm.TU.Chr01.1901	evm.model.Chr01.1901	VbChr01.01617	VbChr01.01617.1
evm.TU.Chr01.1902	evm.model.Chr01.1902	VbChr01.01618	VbChr01.01618.1
evm.TU.Chr01.1903	evm.model.Chr01.1903	VbChr01.01619	VbChr01.01619.1
evm.TU.Chr01.1904	evm.model.Chr01.1904	VbChr01.01620	VbChr01.01620.1
evm.TU.Chr01.1905	evm.model.Chr01.1905	VbChr01.01621	VbChr01.01621.1
evm.TU.Chr01.1908	evm.model.Chr01.1908	VbChr01.01622	VbChr01.01622.1
evm.TU.Chr01.1910	evm.model.Chr01.1910	VbChr01.01623	VbChr01.01623.1
evm.TU.Chr01.1915	evm.model.Chr01.1915	VbChr01.01624	VbChr01.01624.1
evm.TU.Chr01.1916	evm.model.Chr01.1916	VbChr01.01625	VbChr01.01625.1
evm.TU.Chr01.1917	evm.model.Chr01.1917	VbChr01.01626	VbChr01.01626.1
evm.TU.Chr01.1919	evm.model.Chr01.1919	VbChr01.01627	VbChr01.01627.1
evm.TU.Chr01.1920	evm.model.Chr01.1920	VbChr01.01628	VbChr01.01628.1
evm.TU.Chr01.1921	evm.model.Chr01.1921	VbChr01.01629	VbChr01.01629.1
evm.TU.Chr01.1922	evm.model.Chr01.1922	VbChr01.01630	VbChr01.01630.1
evm.TU.Chr01.1923	evm.model.Chr01.1923	VbChr01.01631	VbChr01.01631.1
evm.TU.Chr01.1926	evm.model.Chr01.1926	VbChr01.01632	VbChr01.01632.1
evm.TU.Chr01.1927	evm.model.Chr01.1927	VbChr01.01633	VbChr01.01633.1
evm.TU.Chr01.1928	evm.model.Chr01.1928	VbChr01.01634	VbChr01.01634.1
evm.TU.Chr01.1929	evm.model.Chr01.1929	VbChr01.01635	VbChr01.01635.1
evm.TU.Chr01.1930	evm.model.Chr01.1930	VbChr01.01636	VbChr01.01636.1
evm.TU.Chr01.1932	evm.model.Chr01.1932	VbChr01.01637	VbChr01.01637.1
evm.TU.Chr01.1934	evm.model.Chr01.1934	VbChr01.01638	VbChr01.01638.1
evm.TU.Chr01.1938	evm.model.Chr01.1938	VbChr01.01639	VbChr01.01639.1
evm.TU.Chr01.1939	evm.model.Chr01.1939	VbChr01.01640	VbChr01.01640.1
evm.TU.Chr01.1940	evm.model.Chr01.1940	VbChr01.01641	VbChr01.01641.1
evm.TU.Chr01.1941	evm.model.Chr01.1941	VbChr01.01642	VbChr01.01642.1
evm.TU.Chr01.1942	evm.model.Chr01.1942	VbChr01.01643	VbChr01.01643.1
evm.TU.Chr01.1945	evm.model.Chr01.1945	VbChr01.01644	VbChr01.01644.1
evm.TU.Chr01.1946	evm.model.Chr01.1946	VbChr01.01645	VbChr01.01645.1
evm.TU.Chr01.1947	evm.model.Chr01.1947	VbChr01.01646	VbChr01.01646.1
evm.TU.Chr01.1950	evm.model.Chr01.1950	VbChr01.01647	VbChr01.01647.1
evm.TU.Chr01.1951	evm.model.Chr01.1951	VbChr01.01648	VbChr01.01648.1
evm.TU.Chr01.1954	evm.model.Chr01.1954	VbChr01.01649	VbChr01.01649.1
evm.TU.Chr01.1955	evm.model.Chr01.1955	VbChr01.01650	VbChr01.01650.1
evm.TU.Chr01.1958	evm.model.Chr01.1958	VbChr01.01651	VbChr01.01651.1
evm.TU.Chr01.1960	evm.model.Chr01.1960	VbChr01.01652	VbChr01.01652.1
evm.TU.Chr01.1961	evm.model.Chr01.1961	VbChr01.01653	VbChr01.01653.1
evm.TU.Chr01.1963	evm.model.Chr01.1963	VbChr01.01654	VbChr01.01654.1
evm.TU.Chr01.1964	evm.model.Chr01.1964	VbChr01.01655	VbChr01.01655.1
evm.TU.Chr01.1974	evm.model.Chr01.1974	VbChr01.01656	VbChr01.01656.1
evm.TU.Chr01.1976	evm.model.Chr01.1976	VbChr01.01657	VbChr01.01657.1
evm.TU.Chr01.1977	evm.model.Chr01.1977	VbChr01.01658	VbChr01.01658.1
evm.TU.Chr01.1979	evm.model.Chr01.1979	VbChr01.01659	VbChr01.01659.1
evm.TU.Chr01.1981	evm.model.Chr01.1981	VbChr01.01660	VbChr01.01660.1
evm.TU.Chr01.1982	evm.model.Chr01.1982	VbChr01.01661	VbChr01.01661.1
evm.TU.Chr01.1983	evm.model.Chr01.1983	VbChr01.01662	VbChr01.01662.1
evm.TU.Chr01.1984	evm.model.Chr01.1984	VbChr01.01663	VbChr01.01663.1
evm.TU.Chr01.1986	evm.model.Chr01.1986	VbChr01.01664	VbChr01.01664.1
evm.TU.Chr01.1987	evm.model.Chr01.1987	VbChr01.01665	VbChr01.01665.1
evm.TU.Chr01.1989	evm.model.Chr01.1989	VbChr01.01666	VbChr01.01666.1
evm.TU.Chr01.1991	evm.model.Chr01.1991	VbChr01.01667	VbChr01.01667.1
evm.TU.Chr01.1994	evm.model.Chr01.1994	VbChr01.01668	VbChr01.01668.1
evm.TU.Chr01.1996	evm.model.Chr01.1996	VbChr01.01669	VbChr01.01669.1
evm.TU.Chr01.1997	evm.model.Chr01.1997	VbChr01.01670	VbChr01.01670.1
evm.TU.Chr01.1998	evm.model.Chr01.1998	VbChr01.01671	VbChr01.01671.1
evm.TU.Chr01.1999	evm.model.Chr01.1999	VbChr01.01672	VbChr01.01672.1
evm.TU.Chr01.2000	evm.model.Chr01.2000	VbChr01.01673	VbChr01.01673.1
evm.TU.Chr01.2001	evm.model.Chr01.2001	VbChr01.01674	VbChr01.01674.1
evm.TU.Chr01.2002	evm.model.Chr01.2002	VbChr01.01675	VbChr01.01675.1
evm.TU.Chr01.2003	evm.model.Chr01.2003	VbChr01.01676	VbChr01.01676.1
evm.TU.Chr01.2004	evm.model.Chr01.2004	VbChr01.01677	VbChr01.01677.1
evm.TU.Chr01.2005	evm.model.Chr01.2005	VbChr01.01678	VbChr01.01678.1
evm.TU.Chr01.2007	evm.model.Chr01.2007	VbChr01.01679	VbChr01.01679.1
evm.TU.Chr01.2008	evm.model.Chr01.2008	VbChr01.01680	VbChr01.01680.1
evm.TU.Chr01.2010	evm.model.Chr01.2010	VbChr01.01681	VbChr01.01681.1
evm.TU.Chr01.2011	evm.model.Chr01.2011	VbChr01.01682	VbChr01.01682.1
evm.TU.Chr01.2012	evm.model.Chr01.2012	VbChr01.01683	VbChr01.01683.1
evm.TU.Chr01.2015	evm.model.Chr01.2015	VbChr01.01684	VbChr01.01684.1
evm.TU.Chr01.2016	evm.model.Chr01.2016	VbChr01.01685	VbChr01.01685.1
evm.TU.Chr01.2017	evm.model.Chr01.2017	VbChr01.01686	VbChr01.01686.1
evm.TU.Chr01.2021	evm.model.Chr01.2021	VbChr01.01687	VbChr01.01687.1
evm.TU.Chr01.2024	evm.model.Chr01.2024	VbChr01.01688	VbChr01.01688.1
evm.TU.Chr01.2026	evm.model.Chr01.2026	VbChr01.01689	VbChr01.01689.1
evm.TU.Chr01.2028	evm.model.Chr01.2028	VbChr01.01690	VbChr01.01690.1
evm.TU.Chr01.2029	evm.model.Chr01.2029	VbChr01.01691	VbChr01.01691.1
evm.TU.Chr01.2030	evm.model.Chr01.2030	VbChr01.01692	VbChr01.01692.1
evm.TU.Chr01.2032	evm.model.Chr01.2032	VbChr01.01693	VbChr01.01693.1
evm.TU.Chr01.2033	evm.model.Chr01.2033	VbChr01.01694	VbChr01.01694.1
evm.TU.Chr01.2034	evm.model.Chr01.2034	VbChr01.01695	VbChr01.01695.1
evm.TU.Chr01.2035	evm.model.Chr01.2035	VbChr01.01696	VbChr01.01696.1
evm.TU.Chr01.2038	evm.model.Chr01.2038	VbChr01.01697	VbChr01.01697.1
evm.TU.Chr01.2039	evm.model.Chr01.2039	VbChr01.01698	VbChr01.01698.1
evm.TU.Chr01.2040	evm.model.Chr01.2040	VbChr01.01699	VbChr01.01699.1
evm.TU.Chr01.2041	evm.model.Chr01.2041	VbChr01.01700	VbChr01.01700.1
evm.TU.Chr01.2042	evm.model.Chr01.2042	VbChr01.01701	VbChr01.01701.1
evm.TU.Chr01.2044	evm.model.Chr01.2044	VbChr01.01702	VbChr01.01702.1
evm.TU.Chr01.2046	evm.model.Chr01.2046	VbChr01.01703	VbChr01.01703.1
evm.TU.Chr01.2051	evm.model.Chr01.2051	VbChr01.01704	VbChr01.01704.1
evm.TU.Chr01.2052	evm.model.Chr01.2052	VbChr01.01705	VbChr01.01705.1
evm.TU.Chr01.2053	evm.model.Chr01.2053	VbChr01.01706	VbChr01.01706.1
evm.TU.Chr01.2054	evm.model.Chr01.2054	VbChr01.01707	VbChr01.01707.1
evm.TU.Chr01.2055	evm.model.Chr01.2055	VbChr01.01708	VbChr01.01708.1
evm.TU.Chr01.2058	evm.model.Chr01.2058	VbChr01.01709	VbChr01.01709.1
evm.TU.Chr01.2059	evm.model.Chr01.2059	VbChr01.01710	VbChr01.01710.1
evm.TU.Chr01.2060	evm.model.Chr01.2060	VbChr01.01711	VbChr01.01711.1
evm.TU.Chr01.2062	evm.model.Chr01.2062	VbChr01.01712	VbChr01.01712.1
evm.TU.Chr01.2063	evm.model.Chr01.2063	VbChr01.01713	VbChr01.01713.1
evm.TU.Chr01.2064	evm.model.Chr01.2064	VbChr01.01714	VbChr01.01714.1
evm.TU.Chr01.2067	evm.model.Chr01.2067	VbChr01.01715	VbChr01.01715.1
evm.TU.Chr01.2068	evm.model.Chr01.2068	VbChr01.01716	VbChr01.01716.1
evm.TU.Chr01.2075	evm.model.Chr01.2075	VbChr01.01717	VbChr01.01717.1
evm.TU.Chr01.2076	evm.model.Chr01.2076	VbChr01.01718	VbChr01.01718.1
evm.TU.Chr01.2081	evm.model.Chr01.2081	VbChr01.01719	VbChr01.01719.1
evm.TU.Chr01.2083	evm.model.Chr01.2083	VbChr01.01720	VbChr01.01720.1
evm.TU.Chr01.2085	evm.model.Chr01.2085	VbChr01.01721	VbChr01.01721.1
evm.TU.Chr01.2093	evm.model.Chr01.2093	VbChr01.01722	VbChr01.01722.1
evm.TU.Chr01.2094	evm.model.Chr01.2094	VbChr01.01723	VbChr01.01723.1
evm.TU.Chr01.2096	evm.model.Chr01.2096	VbChr01.01724	VbChr01.01724.1
evm.TU.Chr01.2097	evm.model.Chr01.2097	VbChr01.01725	VbChr01.01725.1
evm.TU.Chr01.2098	evm.model.Chr01.2098	VbChr01.01726	VbChr01.01726.1
evm.TU.Chr01.2099	evm.model.Chr01.2099	VbChr01.01727	VbChr01.01727.1
evm.TU.Chr01.2100	evm.model.Chr01.2100	VbChr01.01728	VbChr01.01728.1
evm.TU.Chr01.2104	evm.model.Chr01.2104	VbChr01.01729	VbChr01.01729.1
evm.TU.Chr01.2105	evm.model.Chr01.2105	VbChr01.01730	VbChr01.01730.1
evm.TU.Chr01.2107	evm.model.Chr01.2107	VbChr01.01731	VbChr01.01731.1
evm.TU.Chr01.2108	evm.model.Chr01.2108	VbChr01.01732	VbChr01.01732.1
evm.TU.Chr01.2111	evm.model.Chr01.2111	VbChr01.01733	VbChr01.01733.1
evm.TU.Chr01.2114	evm.model.Chr01.2114	VbChr01.01734	VbChr01.01734.1
evm.TU.Chr01.2116	evm.model.Chr01.2116	VbChr01.01735	VbChr01.01735.1
evm.TU.Chr01.2119	evm.model.Chr01.2119	VbChr01.01736	VbChr01.01736.1
evm.TU.Chr01.2120	evm.model.Chr01.2120	VbChr01.01737	VbChr01.01737.1
evm.TU.Chr01.2121	evm.model.Chr01.2121	VbChr01.01738	VbChr01.01738.1
evm.TU.Chr01.2124	evm.model.Chr01.2124	VbChr01.01739	VbChr01.01739.1
evm.TU.Chr01.2125	evm.model.Chr01.2125	VbChr01.01740	VbChr01.01740.1
evm.TU.Chr01.2126	evm.model.Chr01.2126	VbChr01.01741	VbChr01.01741.1
evm.TU.Chr01.2127	evm.model.Chr01.2127	VbChr01.01742	VbChr01.01742.1
evm.TU.Chr01.2128	evm.model.Chr01.2128	VbChr01.01743	VbChr01.01743.1
evm.TU.Chr01.2129	evm.model.Chr01.2129	VbChr01.01744	VbChr01.01744.1
evm.TU.Chr01.2132	evm.model.Chr01.2132	VbChr01.01745	VbChr01.01745.1
evm.TU.Chr01.2133	evm.model.Chr01.2133	VbChr01.01746	VbChr01.01746.1
evm.TU.Chr01.2135	evm.model.Chr01.2135	VbChr01.01747	VbChr01.01747.1
evm.TU.Chr01.2136	evm.model.Chr01.2136	VbChr01.01748	VbChr01.01748.1
evm.TU.Chr01.2137	evm.model.Chr01.2137	VbChr01.01749	VbChr01.01749.1
evm.TU.Chr01.2144	evm.model.Chr01.2144	VbChr01.01750	VbChr01.01750.1
evm.TU.Chr01.2150	evm.model.Chr01.2150	VbChr01.01751	VbChr01.01751.1
evm.TU.Chr01.2154	evm.model.Chr01.2154	VbChr01.01752	VbChr01.01752.1
evm.TU.Chr01.2155	evm.model.Chr01.2155	VbChr01.01753	VbChr01.01753.1
evm.TU.Chr01.2158	evm.model.Chr01.2158	VbChr01.01754	VbChr01.01754.1
evm.TU.Chr01.2159	evm.model.Chr01.2159	VbChr01.01755	VbChr01.01755.1
evm.TU.Chr01.2160	evm.model.Chr01.2160	VbChr01.01756	VbChr01.01756.1
evm.TU.Chr01.2166	evm.model.Chr01.2166	VbChr01.01757	VbChr01.01757.1
evm.TU.Chr01.2167	evm.model.Chr01.2167	VbChr01.01758	VbChr01.01758.1
evm.TU.Chr01.2168	evm.model.Chr01.2168	VbChr01.01759	VbChr01.01759.1
evm.TU.Chr01.2169	evm.model.Chr01.2169	VbChr01.01760	VbChr01.01760.1
evm.TU.Chr01.2170	evm.model.Chr01.2170	VbChr01.01761	VbChr01.01761.1
evm.TU.Chr01.2171	evm.model.Chr01.2171	VbChr01.01762	VbChr01.01762.1
evm.TU.Chr01.2174	evm.model.Chr01.2174	VbChr01.01763	VbChr01.01763.1
evm.TU.Chr01.2176	evm.model.Chr01.2176	VbChr01.01764	VbChr01.01764.1
evm.TU.Chr01.2177	evm.model.Chr01.2177	VbChr01.01765	VbChr01.01765.1
evm.TU.Chr01.2179	evm.model.Chr01.2179	VbChr01.01766	VbChr01.01766.1
evm.TU.Chr01.2183	evm.model.Chr01.2183	VbChr01.01767	VbChr01.01767.1
evm.TU.Chr01.2185	evm.model.Chr01.2185	VbChr01.01768	VbChr01.01768.1
evm.TU.Chr01.2186	evm.model.Chr01.2186	VbChr01.01769	VbChr01.01769.1
evm.TU.Chr01.2188	evm.model.Chr01.2188	VbChr01.01770	VbChr01.01770.1
evm.TU.Chr01.2189	evm.model.Chr01.2189	VbChr01.01771	VbChr01.01771.1
evm.TU.Chr01.2191	evm.model.Chr01.2191	VbChr01.01772	VbChr01.01772.1
evm.TU.Chr01.2195	evm.model.Chr01.2195	VbChr01.01773	VbChr01.01773.1
evm.TU.Chr01.2196	evm.model.Chr01.2196	VbChr01.01774	VbChr01.01774.1
evm.TU.Chr01.2198	evm.model.Chr01.2198	VbChr01.01775	VbChr01.01775.1
evm.TU.Chr01.2199	evm.model.Chr01.2199	VbChr01.01776	VbChr01.01776.1
evm.TU.Chr01.2200	evm.model.Chr01.2200	VbChr01.01777	VbChr01.01777.1
evm.TU.Chr01.2201	evm.model.Chr01.2201	VbChr01.01778	VbChr01.01778.1
evm.TU.Chr01.2203	evm.model.Chr01.2203	VbChr01.01779	VbChr01.01779.1
evm.TU.Chr01.2204	evm.model.Chr01.2204	VbChr01.01780	VbChr01.01780.1
evm.TU.Chr01.2205	evm.model.Chr01.2205	VbChr01.01781	VbChr01.01781.1
evm.TU.Chr01.2206	evm.model.Chr01.2206	VbChr01.01782	VbChr01.01782.1
evm.TU.Chr01.2207	evm.model.Chr01.2207	VbChr01.01783	VbChr01.01783.1
evm.TU.Chr01.2210	evm.model.Chr01.2210	VbChr01.01784	VbChr01.01784.1
evm.TU.Chr01.2214	evm.model.Chr01.2214	VbChr01.01785	VbChr01.01785.1
evm.TU.Chr01.2218	evm.model.Chr01.2218	VbChr01.01786	VbChr01.01786.1
evm.TU.Chr01.2219	evm.model.Chr01.2219	VbChr01.01787	VbChr01.01787.1
evm.TU.Chr01.2220	evm.model.Chr01.2220	VbChr01.01788	VbChr01.01788.1
evm.TU.Chr01.2221	evm.model.Chr01.2221	VbChr01.01789	VbChr01.01789.1
evm.TU.Chr01.2222	evm.model.Chr01.2222	VbChr01.01790	VbChr01.01790.1
evm.TU.Chr01.2223	evm.model.Chr01.2223	VbChr01.01791	VbChr01.01791.1
evm.TU.Chr01.2224	evm.model.Chr01.2224	VbChr01.01792	VbChr01.01792.1
evm.TU.Chr01.2226	evm.model.Chr01.2226	VbChr01.01793	VbChr01.01793.1
evm.TU.Chr01.2227	evm.model.Chr01.2227	VbChr01.01794	VbChr01.01794.1
evm.TU.Chr01.2228	evm.model.Chr01.2228	VbChr01.01795	VbChr01.01795.1
evm.TU.Chr01.2230	evm.model.Chr01.2230	VbChr01.01796	VbChr01.01796.1
evm.TU.Chr01.2231	evm.model.Chr01.2231	VbChr01.01797	VbChr01.01797.1
evm.TU.Chr01.2232	evm.model.Chr01.2232	VbChr01.01798	VbChr01.01798.1
evm.TU.Chr01.2234	evm.model.Chr01.2234	VbChr01.01799	VbChr01.01799.1
evm.TU.Chr01.2235	evm.model.Chr01.2235	VbChr01.01800	VbChr01.01800.1
evm.TU.Chr01.2236	evm.model.Chr01.2236	VbChr01.01801	VbChr01.01801.1
evm.TU.Chr01.2239	evm.model.Chr01.2239	VbChr01.01802	VbChr01.01802.1
evm.TU.Chr01.2240	evm.model.Chr01.2240	VbChr01.01803	VbChr01.01803.1
evm.TU.Chr01.2241	evm.model.Chr01.2241	VbChr01.01804	VbChr01.01804.1
evm.TU.Chr01.2242	evm.model.Chr01.2242	VbChr01.01805	VbChr01.01805.1
evm.TU.Chr01.2244	evm.model.Chr01.2244	VbChr01.01806	VbChr01.01806.1
evm.TU.Chr01.2245	evm.model.Chr01.2245	VbChr01.01807	VbChr01.01807.1
evm.TU.Chr01.2247	evm.model.Chr01.2247	VbChr01.01808	VbChr01.01808.1
evm.TU.Chr01.2248	evm.model.Chr01.2248	VbChr01.01809	VbChr01.01809.1
evm.TU.Chr01.2249	evm.model.Chr01.2249	VbChr01.01810	VbChr01.01810.1
evm.TU.Chr01.2250	evm.model.Chr01.2250	VbChr01.01811	VbChr01.01811.1
evm.TU.Chr01.2254	evm.model.Chr01.2254	VbChr01.01812	VbChr01.01812.1
evm.TU.Chr01.2255	evm.model.Chr01.2255	VbChr01.01813	VbChr01.01813.1
evm.TU.Chr01.2256	evm.model.Chr01.2256	VbChr01.01814	VbChr01.01814.1
evm.TU.Chr01.2257	evm.model.Chr01.2257	VbChr01.01815	VbChr01.01815.1
evm.TU.Chr01.2264	evm.model.Chr01.2264	VbChr01.01816	VbChr01.01816.1
evm.TU.Chr01.2265	evm.model.Chr01.2265	VbChr01.01817	VbChr01.01817.1
evm.TU.Chr01.2266	evm.model.Chr01.2266	VbChr01.01818	VbChr01.01818.1
evm.TU.Chr01.2268	evm.model.Chr01.2268	VbChr01.01819	VbChr01.01819.1
evm.TU.Chr01.2269	evm.model.Chr01.2269	VbChr01.01820	VbChr01.01820.1
evm.TU.Chr01.2270	evm.model.Chr01.2270	VbChr01.01821	VbChr01.01821.1
evm.TU.Chr01.2276	evm.model.Chr01.2276	VbChr01.01822	VbChr01.01822.1
evm.TU.Chr01.2278	evm.model.Chr01.2278	VbChr01.01823	VbChr01.01823.1
evm.TU.Chr01.2279	evm.model.Chr01.2279	VbChr01.01824	VbChr01.01824.1
evm.TU.Chr01.2281	evm.model.Chr01.2281	VbChr01.01825	VbChr01.01825.1
evm.TU.Chr01.2282	evm.model.Chr01.2282	VbChr01.01826	VbChr01.01826.1
evm.TU.Chr01.2284	evm.model.Chr01.2284	VbChr01.01827	VbChr01.01827.1
evm.TU.Chr01.2285	evm.model.Chr01.2285	VbChr01.01828	VbChr01.01828.1
evm.TU.Chr01.2288	evm.model.Chr01.2288	VbChr01.01829	VbChr01.01829.1
evm.TU.Chr01.2291	evm.model.Chr01.2291	VbChr01.01830	VbChr01.01830.1
evm.TU.Chr01.2293	evm.model.Chr01.2293	VbChr01.01831	VbChr01.01831.1
evm.TU.Chr01.2294	evm.model.Chr01.2294	VbChr01.01832	VbChr01.01832.1
evm.TU.Chr01.2296	evm.model.Chr01.2296	VbChr01.01833	VbChr01.01833.1
evm.TU.Chr01.2298	evm.model.Chr01.2298	VbChr01.01834	VbChr01.01834.1
evm.TU.Chr01.2300	evm.model.Chr01.2300	VbChr01.01835	VbChr01.01835.1
evm.TU.Chr01.2301	evm.model.Chr01.2301	VbChr01.01836	VbChr01.01836.1
evm.TU.Chr01.2304	evm.model.Chr01.2304	VbChr01.01837	VbChr01.01837.1
evm.TU.Chr01.2306	evm.model.Chr01.2306	VbChr01.01838	VbChr01.01838.1
evm.TU.Chr01.2307	evm.model.Chr01.2307	VbChr01.01839	VbChr01.01839.1
evm.TU.Chr01.2308	evm.model.Chr01.2308	VbChr01.01840	VbChr01.01840.1
evm.TU.Chr01.2309	evm.model.Chr01.2309	VbChr01.01841	VbChr01.01841.1
evm.TU.Chr01.2310	evm.model.Chr01.2310	VbChr01.01842	VbChr01.01842.1
evm.TU.Chr01.2312	evm.model.Chr01.2312	VbChr01.01843	VbChr01.01843.1
evm.TU.Chr01.2313	evm.model.Chr01.2313	VbChr01.01844	VbChr01.01844.1
evm.TU.Chr01.2314	evm.model.Chr01.2314	VbChr01.01845	VbChr01.01845.1
evm.TU.Chr01.2315	evm.model.Chr01.2315	VbChr01.01846	VbChr01.01846.1
evm.TU.Chr01.2316	evm.model.Chr01.2316	VbChr01.01847	VbChr01.01847.1
evm.TU.Chr01.2319	evm.model.Chr01.2319	VbChr01.01848	VbChr01.01848.1
evm.TU.Chr01.2321	evm.model.Chr01.2321	VbChr01.01849	VbChr01.01849.1
evm.TU.Chr01.2324	evm.model.Chr01.2324	VbChr01.01850	VbChr01.01850.1
evm.TU.Chr01.2326	evm.model.Chr01.2326	VbChr01.01851	VbChr01.01851.1
evm.TU.Chr01.2327	evm.model.Chr01.2327	VbChr01.01852	VbChr01.01852.1
evm.TU.Chr01.2328	evm.model.Chr01.2328	VbChr01.01853	VbChr01.01853.1
evm.TU.Chr01.2332	evm.model.Chr01.2332	VbChr01.01854	VbChr01.01854.1
evm.TU.Chr01.2336	evm.model.Chr01.2336	VbChr01.01855	VbChr01.01855.1
evm.TU.Chr01.2337	evm.model.Chr01.2337	VbChr01.01856	VbChr01.01856.1
evm.TU.Chr01.2338	evm.model.Chr01.2338	VbChr01.01857	VbChr01.01857.1
evm.TU.Chr01.2339	evm.model.Chr01.2339	VbChr01.01858	VbChr01.01858.1
evm.TU.Chr01.2340	evm.model.Chr01.2340	VbChr01.01859	VbChr01.01859.1
evm.TU.Chr01.2341	evm.model.Chr01.2341	VbChr01.01860	VbChr01.01860.1
evm.TU.Chr01.2342	evm.model.Chr01.2342	VbChr01.01861	VbChr01.01861.1
evm.TU.Chr01.2343	evm.model.Chr01.2343	VbChr01.01862	VbChr01.01862.1
evm.TU.Chr01.2344	evm.model.Chr01.2344	VbChr01.01863	VbChr01.01863.1
evm.TU.Chr01.2345	evm.model.Chr01.2345	VbChr01.01864	VbChr01.01864.1
evm.TU.Chr01.2347	evm.model.Chr01.2347	VbChr01.01865	VbChr01.01865.1
evm.TU.Chr01.2350	evm.model.Chr01.2350	VbChr01.01866	VbChr01.01866.1
evm.TU.Chr01.2351	evm.model.Chr01.2351	VbChr01.01867	VbChr01.01867.1
evm.TU.Chr01.2355	evm.model.Chr01.2355	VbChr01.01868	VbChr01.01868.1
evm.TU.Chr01.2356	evm.model.Chr01.2356	VbChr01.01869	VbChr01.01869.1
evm.TU.Chr01.2358	evm.model.Chr01.2358	VbChr01.01870	VbChr01.01870.1
evm.TU.Chr01.2359	evm.model.Chr01.2359	VbChr01.01871	VbChr01.01871.1
evm.TU.Chr01.2360	evm.model.Chr01.2360	VbChr01.01872	VbChr01.01872.1
evm.TU.Chr01.2361	evm.model.Chr01.2361	VbChr01.01873	VbChr01.01873.1
evm.TU.Chr01.2362	evm.model.Chr01.2362	VbChr01.01874	VbChr01.01874.1
evm.TU.Chr01.2363	evm.model.Chr01.2363	VbChr01.01875	VbChr01.01875.1
evm.TU.Chr01.2364	evm.model.Chr01.2364	VbChr01.01876	VbChr01.01876.1
evm.TU.Chr01.2366	evm.model.Chr01.2366	VbChr01.01877	VbChr01.01877.1
evm.TU.Chr01.2367	evm.model.Chr01.2367	VbChr01.01878	VbChr01.01878.1
evm.TU.Chr01.2370	evm.model.Chr01.2370	VbChr01.01879	VbChr01.01879.1
evm.TU.Chr01.2371	evm.model.Chr01.2371	VbChr01.01880	VbChr01.01880.1
evm.TU.Chr01.2373	evm.model.Chr01.2373	VbChr01.01881	VbChr01.01881.1
evm.TU.Chr01.2374	evm.model.Chr01.2374	VbChr01.01882	VbChr01.01882.1
evm.TU.Chr01.2382	evm.model.Chr01.2382	VbChr01.01883	VbChr01.01883.1
evm.TU.Chr01.2384	evm.model.Chr01.2384	VbChr01.01884	VbChr01.01884.1
evm.TU.Chr01.2385	evm.model.Chr01.2385	VbChr01.01885	VbChr01.01885.1
evm.TU.Chr01.2386	evm.model.Chr01.2386	VbChr01.01886	VbChr01.01886.1
evm.TU.Chr01.2387	evm.model.Chr01.2387	VbChr01.01887	VbChr01.01887.1
evm.TU.Chr01.2388	evm.model.Chr01.2388	VbChr01.01888	VbChr01.01888.1
evm.TU.Chr01.2390	evm.model.Chr01.2390	VbChr01.01889	VbChr01.01889.1
evm.TU.Chr01.2391	evm.model.Chr01.2391	VbChr01.01890	VbChr01.01890.1
evm.TU.Chr01.2392	evm.model.Chr01.2392	VbChr01.01891	VbChr01.01891.1
evm.TU.Chr01.2393	evm.model.Chr01.2393	VbChr01.01892	VbChr01.01892.1
evm.TU.Chr01.2396	evm.model.Chr01.2396	VbChr01.01893	VbChr01.01893.1
evm.TU.Chr01.2397	evm.model.Chr01.2397	VbChr01.01894	VbChr01.01894.1
evm.TU.Chr01.2399	evm.model.Chr01.2399	VbChr01.01895	VbChr01.01895.1
evm.TU.Chr01.2403	evm.model.Chr01.2403	VbChr01.01896	VbChr01.01896.1
evm.TU.Chr01.2404	evm.model.Chr01.2404	VbChr01.01897	VbChr01.01897.1
evm.TU.Chr01.2405	evm.model.Chr01.2405	VbChr01.01898	VbChr01.01898.1
evm.TU.Chr01.2408	evm.model.Chr01.2408	VbChr01.01899	VbChr01.01899.1
evm.TU.Chr01.2411	evm.model.Chr01.2411	VbChr01.01900	VbChr01.01900.1
evm.TU.Chr01.2412	evm.model.Chr01.2412	VbChr01.01901	VbChr01.01901.1
evm.TU.Chr01.2414	evm.model.Chr01.2414	VbChr01.01902	VbChr01.01902.1
evm.TU.Chr01.2421	evm.model.Chr01.2421	VbChr01.01903	VbChr01.01903.1
evm.TU.Chr01.2422	evm.model.Chr01.2422	VbChr01.01904	VbChr01.01904.1
evm.TU.Chr01.2427	evm.model.Chr01.2427	VbChr01.01905	VbChr01.01905.1
evm.TU.Chr01.2431	evm.model.Chr01.2431	VbChr01.01906	VbChr01.01906.1
evm.TU.Chr01.2432	evm.model.Chr01.2432	VbChr01.01907	VbChr01.01907.1
evm.TU.Chr01.2435	evm.model.Chr01.2435	VbChr01.01908	VbChr01.01908.1
evm.TU.Chr01.2436	evm.model.Chr01.2436	VbChr01.01909	VbChr01.01909.1
evm.TU.Chr01.2438	evm.model.Chr01.2438	VbChr01.01910	VbChr01.01910.1
evm.TU.Chr01.2440	evm.model.Chr01.2440	VbChr01.01911	VbChr01.01911.1
evm.TU.Chr01.2441	evm.model.Chr01.2441	VbChr01.01912	VbChr01.01912.1
evm.TU.Chr01.2442	evm.model.Chr01.2442	VbChr01.01913	VbChr01.01913.1
evm.TU.Chr01.2443	evm.model.Chr01.2443	VbChr01.01914	VbChr01.01914.1
evm.TU.Chr01.2444	evm.model.Chr01.2444	VbChr01.01915	VbChr01.01915.1
evm.TU.Chr01.2446	evm.model.Chr01.2446	VbChr01.01916	VbChr01.01916.1
evm.TU.Chr01.2448	evm.model.Chr01.2448	VbChr01.01917	VbChr01.01917.1
evm.TU.Chr01.2449	evm.model.Chr01.2449	VbChr01.01918	VbChr01.01918.1
evm.TU.Chr01.2450	evm.model.Chr01.2450	VbChr01.01919	VbChr01.01919.1
evm.TU.Chr01.2452	evm.model.Chr01.2452	VbChr01.01920	VbChr01.01920.1
evm.TU.Chr01.2453	evm.model.Chr01.2453	VbChr01.01921	VbChr01.01921.1
evm.TU.Chr01.2455	evm.model.Chr01.2455	VbChr01.01922	VbChr01.01922.1
evm.TU.Chr01.2456	evm.model.Chr01.2456	VbChr01.01923	VbChr01.01923.1
evm.TU.Chr01.2457	evm.model.Chr01.2457	VbChr01.01924	VbChr01.01924.1
evm.TU.Chr01.2458	evm.model.Chr01.2458	VbChr01.01925	VbChr01.01925.1
evm.TU.Chr01.2461	evm.model.Chr01.2461	VbChr01.01926	VbChr01.01926.1
evm.TU.Chr01.2463	evm.model.Chr01.2463	VbChr01.01927	VbChr01.01927.1
evm.TU.Chr01.2464	evm.model.Chr01.2464	VbChr01.01928	VbChr01.01928.1
evm.TU.Chr01.2466	evm.model.Chr01.2466	VbChr01.01929	VbChr01.01929.1
evm.TU.Chr01.2467	evm.model.Chr01.2467	VbChr01.01930	VbChr01.01930.1
evm.TU.Chr01.2468	evm.model.Chr01.2468	VbChr01.01931	VbChr01.01931.1
evm.TU.Chr01.2469	evm.model.Chr01.2469	VbChr01.01932	VbChr01.01932.1
evm.TU.Chr01.2470	evm.model.Chr01.2470	VbChr01.01933	VbChr01.01933.1
evm.TU.Chr01.2475	evm.model.Chr01.2475	VbChr01.01934	VbChr01.01934.1
evm.TU.Chr01.2477	evm.model.Chr01.2477	VbChr01.01935	VbChr01.01935.1
evm.TU.Chr01.2481	evm.model.Chr01.2481	VbChr01.01936	VbChr01.01936.1
evm.TU.Chr01.2482	evm.model.Chr01.2482	VbChr01.01937	VbChr01.01937.1
evm.TU.Chr01.2485	evm.model.Chr01.2485	VbChr01.01938	VbChr01.01938.1
evm.TU.Chr01.2487	evm.model.Chr01.2487	VbChr01.01939	VbChr01.01939.1
evm.TU.Chr01.2488	evm.model.Chr01.2488	VbChr01.01940	VbChr01.01940.1
evm.TU.Chr01.2493	evm.model.Chr01.2493	VbChr01.01941	VbChr01.01941.1
evm.TU.Chr01.2496	evm.model.Chr01.2496	VbChr01.01942	VbChr01.01942.1
evm.TU.Chr01.2499	evm.model.Chr01.2499	VbChr01.01943	VbChr01.01943.1
evm.TU.Chr01.2501	evm.model.Chr01.2501	VbChr01.01944	VbChr01.01944.1
evm.TU.Chr01.2503	evm.model.Chr01.2503	VbChr01.01945	VbChr01.01945.1
evm.TU.Chr01.2505	evm.model.Chr01.2505	VbChr01.01946	VbChr01.01946.1
evm.TU.Chr01.2506	evm.model.Chr01.2506	VbChr01.01947	VbChr01.01947.1
evm.TU.Chr01.2508	evm.model.Chr01.2508	VbChr01.01948	VbChr01.01948.1
evm.TU.Chr01.2509	evm.model.Chr01.2509	VbChr01.01949	VbChr01.01949.1
evm.TU.Chr01.2510	evm.model.Chr01.2510	VbChr01.01950	VbChr01.01950.1
evm.TU.Chr01.2511	evm.model.Chr01.2511	VbChr01.01951	VbChr01.01951.1
evm.TU.Chr01.2515	evm.model.Chr01.2515	VbChr01.01952	VbChr01.01952.1
evm.TU.Chr01.2517	evm.model.Chr01.2517	VbChr01.01953	VbChr01.01953.1
evm.TU.Chr01.2518	evm.model.Chr01.2518	VbChr01.01954	VbChr01.01954.1
evm.TU.Chr01.2519	evm.model.Chr01.2519	VbChr01.01955	VbChr01.01955.1
evm.TU.Chr01.2522	evm.model.Chr01.2522	VbChr01.01956	VbChr01.01956.1
evm.TU.Chr01.2524	evm.model.Chr01.2524	VbChr01.01957	VbChr01.01957.1
evm.TU.Chr01.2526	evm.model.Chr01.2526	VbChr01.01958	VbChr01.01958.1
evm.TU.Chr01.2528	evm.model.Chr01.2528	VbChr01.01959	VbChr01.01959.1
evm.TU.Chr01.2529	evm.model.Chr01.2529	VbChr01.01960	VbChr01.01960.1
evm.TU.Chr01.2530	evm.model.Chr01.2530	VbChr01.01961	VbChr01.01961.1
evm.TU.Chr01.2531	evm.model.Chr01.2531	VbChr01.01962	VbChr01.01962.1
evm.TU.Chr01.2534	evm.model.Chr01.2534	VbChr01.01963	VbChr01.01963.1
evm.TU.Chr01.2535	evm.model.Chr01.2535	VbChr01.01964	VbChr01.01964.1
evm.TU.Chr01.2536	evm.model.Chr01.2536	VbChr01.01965	VbChr01.01965.1
evm.TU.Chr01.2537	evm.model.Chr01.2537	VbChr01.01966	VbChr01.01966.1
evm.TU.Chr01.2538	evm.model.Chr01.2538	VbChr01.01967	VbChr01.01967.1
evm.TU.Chr01.2539	evm.model.Chr01.2539	VbChr01.01968	VbChr01.01968.1
evm.TU.Chr01.2540	evm.model.Chr01.2540	VbChr01.01969	VbChr01.01969.1
evm.TU.Chr01.2541	evm.model.Chr01.2541	VbChr01.01970	VbChr01.01970.1
evm.TU.Chr01.2542	evm.model.Chr01.2542	VbChr01.01971	VbChr01.01971.1
evm.TU.Chr01.2543	evm.model.Chr01.2543	VbChr01.01972	VbChr01.01972.1
evm.TU.Chr01.2545	evm.model.Chr01.2545	VbChr01.01973	VbChr01.01973.1
evm.TU.Chr01.2544	evm.model.Chr01.2544	VbChr01.01974	VbChr01.01974.1
evm.TU.Chr01.2546	evm.model.Chr01.2546	VbChr01.01975	VbChr01.01975.1
evm.TU.Chr01.2547	evm.model.Chr01.2547	VbChr01.01976	VbChr01.01976.1
evm.TU.Chr01.2549	evm.model.Chr01.2549	VbChr01.01977	VbChr01.01977.1
evm.TU.Chr01.2550	evm.model.Chr01.2550	VbChr01.01978	VbChr01.01978.1
evm.TU.Chr01.2551	evm.model.Chr01.2551	VbChr01.01979	VbChr01.01979.1
evm.TU.Chr01.2552	evm.model.Chr01.2552	VbChr01.01980	VbChr01.01980.1
evm.TU.Chr01.2553	evm.model.Chr01.2553	VbChr01.01981	VbChr01.01981.1
evm.TU.Chr01.2555	evm.model.Chr01.2555	VbChr01.01982	VbChr01.01982.1
evm.TU.Chr01.2559	evm.model.Chr01.2559	VbChr01.01983	VbChr01.01983.1
evm.TU.Chr01.2562	evm.model.Chr01.2562	VbChr01.01984	VbChr01.01984.1
evm.TU.Chr01.2563	evm.model.Chr01.2563	VbChr01.01985	VbChr01.01985.1
evm.TU.Chr01.2564	evm.model.Chr01.2564	VbChr01.01986	VbChr01.01986.1
evm.TU.Chr01.2565	evm.model.Chr01.2565	VbChr01.01987	VbChr01.01987.1
evm.TU.Chr01.2566	evm.model.Chr01.2566	VbChr01.01988	VbChr01.01988.1
evm.TU.Chr01.2567	evm.model.Chr01.2567	VbChr01.01989	VbChr01.01989.1
evm.TU.Chr01.2569	evm.model.Chr01.2569	VbChr01.01990	VbChr01.01990.1
evm.TU.Chr01.2570	evm.model.Chr01.2570	VbChr01.01991	VbChr01.01991.1
evm.TU.Chr01.2572	evm.model.Chr01.2572	VbChr01.01992	VbChr01.01992.1
evm.TU.Chr01.2573	evm.model.Chr01.2573	VbChr01.01993	VbChr01.01993.1
evm.TU.Chr01.2574	evm.model.Chr01.2574	VbChr01.01994	VbChr01.01994.1
evm.TU.Chr01.2575	evm.model.Chr01.2575	VbChr01.01995	VbChr01.01995.1
evm.TU.Chr01.2576	evm.model.Chr01.2576	VbChr01.01996	VbChr01.01996.1
evm.TU.Chr01.2577	evm.model.Chr01.2577	VbChr01.01997	VbChr01.01997.1
evm.TU.Chr01.2578	evm.model.Chr01.2578	VbChr01.01998	VbChr01.01998.1
evm.TU.Chr01.2579	evm.model.Chr01.2579	VbChr01.01999	VbChr01.01999.1
[truncated: 94,033 more rows]
