# Supplementary material for: Genome-wide identification, phylogeny and expression analysis of Hsf gene family in Verbena bonariensis under low-temperature stress
Source: BMC Genomics. 2024 Jul 29;25:729. doi: 10.1186/s12864-024-10612-8 (PMC11285383; doi:10.1186/s12864-024-10612-8)
Supplement: Supplementary file 8 — Supplementary Material 8 [file 12864_2024_10612_MOESM8_ESM.xls]

## Sheet: Sheet1
Gene ID	JQ_1	JQ_2	JQ_3
VbHsf1	0	0.19	0
VbHsf2	3.06	3	2.31
VbHsf3	0.45	1.3	0.22
VbHsf4	8.44	13.52	8.24
VbHsf5	26.13	26.39	21.84
VbHsf6	0.5	1.01	0
VbHsf7	0.85	0.57	0.83
VbHsf8	0	0	0
VbHsf9	5.31	4.31	5.67
VbHsf10	0	0.11	0.58
VbHsf11	0.15	0.1	0
VbHsf12	0	0	0
VbHsf13	4.1	3.95	3.17
VbHsf14	2.7	5.25	7.47
VbHsf15	1.78	2.19	2.81
VbHsf16	0	0	0
VbHsf17	4.28	7.7	6.58
VbHsf18	1.47	3.52	2.98
VbHsf19	0	0.86	0.23
VbHsf20	1.87	2.63	1.74
VbHsf21	3.41	8.29	5.9
VbHsf22	4.54	3.44	5.17
VbHsf23	89.93	83.86	62.81
VbHsf24	4.4	3.48	3.9
VbHsf25	7.15	5.84	7.46
