# Supplementary material for: Genome-wide identification, phylogeny and expression analysis of Hsf gene family in Verbena bonariensis under low-temperature stress
Source: BMC Genomics. 2024 Jul 29;25:729. doi: 10.1186/s12864-024-10612-8 (PMC11285383; doi:10.1186/s12864-024-10612-8)
Supplement: Supplementary file 9 — Supplementary Material 9 [file 12864_2024_10612_MOESM9_ESM.xls]

## Sheet: Sheet1
Gene ID	JQ_1	JQ_2	JQ_3
VbHsf1	0	0	0
VbHsf2	2.2565	0.92849	1.48633
VbHsf3	1.2992	1.56812	0.627562
VbHsf4	0	0	0
VbHsf5	16.56	11.3457	19.0124
VbHsf6	52.6701	62.2479	67.8446
VbHsf7	0	0	0
VbHsf8	0	0	0
VbHsf9	4.31149	3.90295	5.62307
VbHsf10	0	0.115303	0
VbHsf11	0	0.262754	0.126185
VbHsf12	0	0	0
VbHsf13	2.01137	1.12394	1.72724
VbHsf14	1.17681	0.710198	1.36427
VbHsf15	1.29574	0.781973	0.500715
VbHsf16	0.211826	0.568158	0.272853
VbHsf17	3.60394	4.69898	4.77119
VbHsf18	1.71818	2.18903	3.65176
VbHsf19	0.278399	0	0
VbHsf20	0.487605	0.858279	0.471064
VbHsf21	7.43815	6.73333	8.98229
VbHsf22	0.172155	0	0.498945
VbHsf23	0.658377	1.85419	1.14488
VbHsf24	3.34717	4.39537	4.40132
VbHsf25	3.44677	3.05413	4.99478
