# Supplementary material for: Genome-wide identification, phylogeny and expression analysis of Hsf gene family in Verbena bonariensis under low-temperature stress
Source: BMC Genomics. 2024 Jul 29;25:729. doi: 10.1186/s12864-024-10612-8 (PMC11285383; doi:10.1186/s12864-024-10612-8)
Supplement: Supplementary file 10 — Supplementary Material 10 [file 12864_2024_10612_MOESM10_ESM.xls]

## Sheet: Sheet1
	Young stem			Old stem
Gene	JQ_1	JQ_2	JQ_3	JQ_1	JQ_2	JQ_3
VbHsf1	0	0	0.212849	0	0	0
VbHsf2	0.448992	0.667623	0.674395	1.68788	1.80875	3.36598
VbHsf3	2.27489	1.20808	0.7322	3.68208	2.41837
VbHsf4	0	0	0.223232	0.217274	0.232834	0
VbHsf5	33.3564	27.2264	29.7569	15.5785	9.4051	12.3463
VbHsf6	7.68545	11.8359	1.23683	61.796	66.6512	64.234
VbHsf7	0	0	0	0.148636	0	0
VbHsf8	0	0	0	0	0	0
VbHsf9	7.9033	5.71298	10.3269	3.05482	5.38557	3.44166
VbHsf10	0.250907	0.532976	0.646059	3.24889	2.02154	2.13518
VbHsf11	0	0.242911	0	0.238827	0.25593	0.11585
VbHsf12	0	0	0	0	0.127965	0
VbHsf13	0.733731	1.24687	0.41984	3.4734	4.37898	6.14482
VbHsf14	6.43935	2.62626	3.5372	0.8607	1.15292	0.835013
VbHsf15	1.41803	0.963893	1.21709	1.18461	1.01555	1.3791
VbHsf16	0.618177	0.525252	0.79587	3.8086	2.28278	2.81817
VbHsf17	2.48329	1.73765	3.7613	4.63717	5.36155	1.42067
VbHsf18	3.25924	1.49116	1.18351	1.88497	1.45886	1.32074
VbHsf19	0	0	0	0	0	1.23463
VbHsf20	0.133406	0.226704	0.343505	0.445784	0.35828	0.10812
VbHsf21	17.9083	12.1038	12.9253	12.5804	12.7525	11.5452
VbHsf22	0.753608	3.04154	0.64682	3.93474	3.03589	2.90116
VbHsf23	0	0	0	13.3624	10.5782	12.4964
VbHsf24	0	0.172912	0.174666	7.1402	6.64953	6.34985
VbHsf25	3.50263	3.12873	4.54799	6.07722	4.58281	4.9496
